# Supplementary material for: A Grapevine TTG2-Like WRKY Transcription Factor Is Involved in Regulating Vacuolar Transport and Flavonoid Biosynthesis
Source: Front Plant Sci. 2017 Jan 5;7:1979. doi: 10.3389/fpls.2016.01979 (PMC5214514; doi:10.3389/fpls.2016.01979)
Supplement: Supplementary file 2 [file DataSheet2.XLS]

## Sheet: Foglio1
Supplementary File 2: List of 114 genes most correlated with VvWRKY26 expression in berry (PCC>0.7) in the correlation analysis of global gene expression performed using the grapevine transcriptomic platform VTCdb. PCC = Pearson's Correlation Coefficient
VIT code	Gene abbreviation	Functional annotation	PCC
VIT_07s0031g02560	UVR8	UVB-resistance protein 8	0.87138
VIT_11s0103g00550	SLP3	Subtilisin-like serine protease 3	0.84378
VIT_01s0011g04740	LPR1	(Low Phosphate Root1) multicopper oxidase	0.83602
VIT_02s0012g00580	dehydration-responsive	Ankyrin protein kinase	0.82407
VIT_02s0025g03420	Unknown protein	Unknown protein	0.81509
VIT_01s0137g00290	ORP1D	Oxysterol binding protein	0.81416
VIT_18s0001g02740	PSBS	Photosystem II 22 kDa protein	0.81057
VIT_01s0011g04760	VvMYBC2-L1	Myb domain protein 4	0.81025
VIT_00s2085g00010	LRR	Leucine-rich repeat family protein	0.80892
VIT_08s0056g00100	kinase	Protein kinase	0.80755
VIT_08s0007g01290	LARSON_2	BEL1-like homeodomain protein 9 LSN	0.80422
VIT_10s0116g01540	methyltransferase	Aminomethyltransferase	0.80062
VIT_01s0011g04170	LPP3	Phosphatidic acid phosphatase alpha	0.79943
VIT_01s0011g04720	LPR1	Multi copper oxidase type 1	0.79767
VIT_08s0040g00390	CRD1	Magnesium-protoporphyrin IX monomethyl ester [oxidative] cyclase	0.79714
VIT_04s0069g00780	CSLC05	Cellulose synthase	0.79334
VIT_01s0127g00010	Carboxyl-terminal proteinase	Carboxyl-terminal proteinase	0.79034
VIT_00s2269g00010	armadillo/beta-catenin repeat	Armadillo/beta-catenin repeat	0.78879
VIT_14s0060g01430	Unknown protein	Unknown protein	0.78592
VIT_09s0002g00130	VvPH5 (TT13)	H+-ATPase TT13	0.78562
VIT_10s0003g00420	ARF3_2	Auxin response factor 3	0.78357
VIT_18s0001g09530	ZFC3HC4_123	Zinc finger (C3HC4-type ring finger)	0.7815
VIT_11s0016g02280	GLDP2	Glycine dehydrogenase 2	0.77388
VIT_06s0004g00410	Carboxyl-terminal peptidase	Carboxyl-terminal peptidase	0.7732
VIT_16s0050g00680	Unknown protein	Unknown protein	0.77302
VIT_15s0048g01880	armadillo/beta-catenin repeat	Armadillo/beta-catenin repeat	0.76873
VIT_14s0128g00020	NHX1	Na+/H+ exchanger	0.76824
VIT_02s0087g00170	FEI1	Leucine-rich repeat transmembrane protein kinase	0.76638
VIT_00s0291g00060	PHT2_1	Inorganic phosphate transporter 2-1, chloroplast precursor	0.76636
VIT_02s0012g00570	APRR2	Pseudo-response regulator 2 (TOC2)	0.76567
VIT_17s0000g05070	COB	Phytochelatin synthetase	0.7652
VIT_18s0001g10090	FRA1	Kinesin protein (fragile fiber 1)	0.76461
VIT_03s0038g00430	EDS5	Enhanced disease susceptibility 5	0.76317
VIT_05s0020g03890	kinase interacting	Kinase interacting	0.7629
VIT_11s0206g00110	serine carboxypeptidase S28	Serine carboxypeptidase S28	0.76259
VIT_14s0081g00010	IAA16_1	IAA16	0.76096
VIT_03s0088g00840	No hit	No hit	0.76074
VIT_08s0056g01000	MATE	MATE efflux family protein	0.7599
VIT_02s0025g01330	pectinase	Polygalacturonase GH28	0.75975
VIT_10s0003g01640	Transcription repressor	Transcription repressor	0.75972
VIT_03s0091g01240	Serine carboxypeptidase S9	Serine carboxypeptidase S10	0.75942
VIT_02s0025g03700	kinase	ATP binding protein	0.75862
VIT_12s0028g03610	hydrolase	Cellulase	0.75836
VIT_00s2279g00010	LEM3	ligand-effect modulator 3	0.75734
VIT_18s0001g14230	HXK3	Hexokinase	0.7523
VIT_18s0122g00780	PHT1_9	Inorganic phosphate transporter	0.75091
VIT_14s0066g01580	KUP6	K+ uptake permease 6	0.75015
VIT_11s0016g04630	GAI1_4	GAI protein 4	0.74948
VIT_05s0020g02130	DXS	1-deoxy-D-xylulose-5-phosphate synthase, chloroplast precursor	0.74895
VIT_08s0007g06820	KMOTOR	Kinesin motor protein	0.74825
VIT_00s0394g00010	Carboxyl-terminal proteinase	Carboxyl-terminal proteinase	0.74596
VIT_00s0389g00030	CYP72A8	CYP72A54	0.74591
VIT_17s0000g07850	NAT6	Nucleobase-ascorbate transporter 6	0.74491
VIT_03s0063g02020	TIC62	Tic Complex Tic62 Subunit	0.74469
VIT_06s0009g00580	TMK1	Receptor protein kinase	0.74406
VIT_07s0031g00620	ZEP	Zeaxanthin epoxidase (ABA1)	0.74405
VIT_18s0072g00970	DEGP1	DegP protease,	0.74282
VIT_18s0001g13040	GBF6_3	Basic leucine-zipper 11	0.7417
VIT_00s2527g00010	BFRUCT3	Beta-fructosidase 3	0.74097
VIT_14s0108g01440	Unknown protein	Unknown protein	0.74094
VIT_03s0038g00350	MKRP2	Kinesin protein 2	0.7409
VIT_07s0104g00090	VvMYC1	Transparent testa 8 Homolog	0.74055
VIT_03s0038g00670	fructose-bisphosphate aldolase	fructose-bisphosphate aldolase, chloroplast precursor	0.73965
VIT_00s1667g00010	LEM3	LEM3 (ligand-effect modulator 3) family protein	0.73797
VIT_09s0002g05620	Unknown protein	Unknown protein	0.73773
VIT_13s0074g00690	ABCG22	ABC transporter G member 22	0.7371
VIT_06s0004g00260	binding	Shoot1 protein	0.73615
VIT_08s0105g00290	ZFC3HC4_75	Zinc finger (C3HC4-type ring finger)	0.73551
VIT_00s0304g00020	UNE2	unfertilized embryo sac 2	0.73534
VIT_12s0035g01430	CCCHFAM_23	Zinc finger (CCCH-type) family protein	0.73363
VIT_13s0064g00380	Unknown protein	Unknown protein	0.73126
VIT_09s0002g01550	PDAT	Lecithine cholesterol acyltransferase	0.73079
VIT_16s0098g01290	Major Facilitator Superfamily protein	Major Facilitator Superfamily protein	0.73058
VIT_03s0088g00410	PKP1	Pyruvate kinase isozyme A, chloroplast precursor	0.72813
VIT_15s0024g00070	MTHFR1	Methylenetetrahydrofolate reductase 1	0.72813
VIT_04s0044g01000	Pectinesterase	Pectinesterase	0.72556
VIT_08s0040g03320	Glutamate N-acetyltransferase	Glutamate N-acetyltransferase	0.72413
VIT_07s0031g02970	Unknown protein	Unknown protein	0.72344
VIT_18s0001g11590	DSK1	Dual-specific kinase DSK1	0.72338
VIT_00s0286g00130	kinase	S-locus lectin protein kinase	0.72201
VIT_08s0007g05980	IQD12	Calmodulin binding protein	0.72124
VIT_08s0007g02760	ILR1	IAA-amino acid hydrolase 1	0.72109
VIT_14s0128g00330	MVK	Mevalonate kinase	0.72051
VIT_00s0282g00020	KEA3	K+ efflux antiporter 3	0.72044
VIT_01s0011g00600	APE2	Acclimation of photosynthesis to environment	0.71855
VIT_00s0477g00070	VvPH1	Mg2+-importing ATPase	0.71848
VIT_06s0004g06620	ZFC3HC4_100	Zinc finger (C3HC4-type ring finger)	0.71814
VIT_12s0057g01310	SUB1	short under blue light 1	0.718
VIT_12s0057g00940	G6PD1	Glucose-6-phosphate 1-dehydrogenase 2	0.71718
VIT_16s0022g00670	BFRUCT3	Vacuolar invertase 1, GIN1	0.71628
VIT_08s0007g03570	ANM1	Anthocyanin membrane protein 1	0.7158
VIT_18s0001g13020	No hit	No hit	0.71577
VIT_04s0008g06850	BT1	Biopterin transport-related protein 1	0.71496
VIT_02s0154g00090	VAC-INV	Vacuolar invertase 2, GIN2	0.71436
VIT_12s0059g02260	GLR5	Glutamate receptor 5	0.7143
VIT_03s0097g00510	OPT4	Oligopeptide transporter 4	0.7132
VIT_09s0018g01240	merozoite surface	Balbiani ring 1	0.71306
VIT_12s0059g00710	protease	Metalloendopeptidase	0.71197
VIT_07s0104g00370	ISA2	Isoamylase-type starch-debranching enzyme 2	0.71167
VIT_01s0011g04160	LPP3	Phosphatidic acid phosphatase alpha	0.71123
VIT_17s0000g06280	CHLP	Geranylgeranyl reductase	0.71113
VIT_08s0007g07420	kinase	MUT9-related serine/threonine protein kinase	0.71109
VIT_11s0052g01120	ZFP2	Zinc finger protein 2	0.71101
VIT_16s0098g01900	pectinesterase	Pectinesterase family	0.71087
VIT_04s0008g01270	galactosyltransferase	Beta-1,3-galactosyltransferase 6	0.71084
VIT_08s0056g01120	MATE	MATE efflux family protein	0.70964
VIT_07s0031g00480	kinase	Protein kinase family	0.70896
VIT_08s0007g01630	TUB8	Tubulin beta-2 chain	0.70875
VIT_09s0002g00960	inter-alpha-trypsin inhibitor heavy chain	Inter-alpha-trypsin inhibitor heavy chain	0.70537
VIT_00s0813g00010	NAT11	Nucleobase-ascorbate transporter 11	0.70521
VIT_05s0077g01010	HCF107	high chlorophyll fluorescent 107	0.70503
VIT_01s0010g01730	AKR	Aldose reductase	0.70386
VIT_01s0026g00960	Unknown protein	Unknown protein	0.70227
