# Supplementary material for: A Grapevine TTG2-Like WRKY Transcription Factor Is Involved in Regulating Vacuolar Transport and Flavonoid Biosynthesis
Source: Front Plant Sci. 2017 Jan 5;7:1979. doi: 10.3389/fpls.2016.01979 (PMC5214514; doi:10.3389/fpls.2016.01979)
Supplement: Supplementary file 3 [file DataSheet3.XLS]

## Sheet: foglio 1
Supplementary File 3: Differentially expressed genes (comparing 35S:VvWRKY26 to control plants). For each gene, the Gene ID, the Description, the Fluorescence values of the control and 35S:VvWRKY26 plants and the Fold change (FC) are indicated. The significantly modulated genes (t-test) are indicated with asterisks. Sheet 2 reports the significantly up-regulated transcripts with FC > 2 and the re…
GENE_ID	DESCRIPTION	FLUORESCENCE VALUES		FC	Significantly modulated (T-Test; p0.05)
		control_average	35S:VvWRKY26_average
132098	#N/A	186.667	217	1.1625
4115933	#N/A	92.8	95.1	1.02478
5802953	#N/A	4.94	7.935	1.60628
6094086	#N/A	17.11	30.06	1.75687
13359451	#N/A	28.01	21.505	-1.30249
33943266	#N/A	22.3333	17.59	-1.26966
34559256	#N/A	124.9	76.95	-1.62313
147779277	#N/A	68.6667	67.5	-1.01728
147780150	#N/A	68.1667	98.05	1.43839
147787325	#N/A	604	751.5	1.24421
147800455	#N/A	30.0367	38.8	1.29175
147805709	#N/A	28.4667	166.5	5.84895	*
147810700	#N/A	162.767	173.5	1.06594
147811966	#N/A	36.6633	27.685	-1.3243
147817703	#N/A	64.1667	48.59	-1.32057
147818685	#N/A	292.333	275.5	-1.0611
147818844	#N/A	78.5	132.5	1.6879
147819156	#N/A	22.79	20.415	-1.11634
147825318	#N/A	164.467	96.25	-1.70874
147834770	#N/A	34.9333	12.69	-2.75282
147837044	#N/A	81.8667	75.3	-1.08721
147840977	#N/A	37.5567	17.36	-2.1634
147841235	#N/A	41.7667	27.45	-1.52155
147843064	#N/A	262.667	329	1.25254
147843538	#N/A	7.66	17.4	2.27154
147844589	#N/A	1310.33	2025	1.54541
147856552	#N/A	126.3	179.1	1.41805
147858508	#N/A	32.7667	42.3	1.29095
147865204	#N/A	56.3667	90.1	1.59846
147865318	#N/A	27.7333	41.7	1.50361
195362231	#N/A	10.2433	18.63	1.81874
195610700	#N/A	326333	314500	-1.03763
195616520	#N/A	64.3567	36.68	-1.75454
212720962	#N/A	11.5767	26.6	2.29773
224070571	#N/A	30.3567	45.45	1.4972
224081537	#N/A	7.73333	5.505	-1.40478
224095730	#N/A	112.167	180.35	1.60788
224111846	#N/A	119.367	112.3	-1.06293
224125136	#N/A	1296.67	855	-1.51657
225424430	#N/A	53.7333	62.4	1.16129
225426973	#N/A	186	252.85	1.35941
225429051	#N/A	77.9	88.5	1.13607
225435844	#N/A	35.8233	31.175	-1.1491
225443806	#N/A	50.23	36.11	-1.39103
225444416	#N/A	11.58	27.565	2.3804
225444432	#N/A	124.267	155.2	1.24893
225444434	#N/A	414	403.5	-1.02602
225447247	#N/A	35.5267	41.15	1.15828
225448538	#N/A	4.93333	4.06	-1.21511
225456100	#N/A	30.6667	21.365	-1.43537
225457689	#N/A	18.4	28.85	1.56793
225458481	#N/A	40.6633	44.32	1.08993
225461001	#N/A	18.3167	16.32	-1.12234
225462003	#N/A	13.1367	18.465	1.40561
225467301	#N/A	303.333	261	-1.1622
225467787	#N/A	51.67	57.9	1.12057
225468093	#N/A	535	449.5	-1.19021
225468192	#N/A	142.333	131.7	-1.08074
225468791	#N/A	14.57	21.065	1.44578
225469073	#N/A	31.9667	32.19	1.00699
225469095	#N/A	37.3333	40.35	1.0808
225469137	#N/A	53.6333	55.05	1.02641
225469590	#N/A	31.5967	40.2	1.27229
225469941	#N/A	72.8667	63.6	-1.1457
225470115	#N/A	63.4333	79.9	1.25959
225470228	#N/A	136.2	193	1.41703
225470388	#N/A	41.1	30.4	-1.35197
225470535	#N/A	41.3667	46.35	1.12047
225470541	#N/A	458.333	569.5	1.24255
238014838	#N/A	97.0667	91.9	-1.05622
255537027	#N/A	46.1333	30.5	-1.51257
255554923	#N/A	11.3267	18.62	1.64391
255559384	#N/A	14.5433	23.81	1.63718
255560846	#N/A	2300	2355	1.02391
255563146	#N/A	67.1667	63.48	-1.05808
255571986	#N/A	63.7	47.555	-1.3395
255581988	#N/A	31.9	32.7	1.02508
255640720	#N/A	6813.33	5515	-1.23542
296087728	#N/A	465.333	564.5	1.21311
296089212	#N/A	47.4333	44.85	-1.0576
297735500	#N/A	177.867	224	1.25937
297736017	#N/A	252.333	263.5	1.04425
297737168	#N/A	3.03667	3.185	1.04885
297738473	#N/A	13.3933	22.75	1.69861
297740166	#N/A	14.7633	45.2	3.06164	*
297740364	#N/A	10.67	9.795	-1.08933
297741027	#N/A	110.3	144.35	1.3087
297742165	#N/A	348.333	377	1.0823
297743069	#N/A	66.2833	55.465	-1.19505
297853260	#N/A	44.68	37.435	-1.19354
302143003	#N/A	91.3333	61.1	-1.49482
312281801	#N/A	121.5	85.5	-1.42105
320147993	#N/A	62.1	47.8	-1.29916
326487602	#N/A	66.0267	32.78	-2.01424
326487618	#N/A	59.9833	29.625	-2.02475
326493892	#N/A	96.3333	80.1	-1.20266
326495788	#N/A	34.1667	40.97	1.19912
326495892	#N/A	14.45	8.01	-1.804
326499265	#N/A	78	39.705	-1.96449
326501772	#N/A	5.07333	15.32	3.01971
326501908	#N/A	13.4333	30.35	2.25931
326504612	#N/A	759.333	639.5	-1.18739
326504926	#N/A	64.3367	37.75	-1.70428
326505090	#N/A	4.37667	11.595	2.64928
326506056	#N/A	13.23	8.865	-1.49239
326506754	#N/A	4.78333	58.15	12.1568
326509077	#N/A	56.3667	42.8	-1.31698
326509331	#N/A	16.5267	11.42	-1.44717
326509349	#N/A	23.8833	24.64	1.03168
326509435	#N/A	57.0367	48.05	-1.18703
326509691	#N/A	20.0033	13.75	-1.45479
326510115	#N/A	6.41333	14.53	2.26559
326510753	#N/A	53.8567	19.265	-2.79557
326513122	#N/A	178.067	114	-1.56199
326516412	#N/A	98.6	118.95	1.20639
326517709	#N/A	54.0533	64.58	1.19475
326518040	#N/A	173	301	1.73988
326518184	#N/A	53.6867	50.5	-1.0631
326518198	#N/A	97.7667	85	-1.1502
326518444	#N/A	23.3867	30.72	1.31357
326520367	#N/A	46.6333	44.15	-1.05625
326522074	#N/A	22.1467	84.78	3.82812
326526297	#N/A	490.333	387	-1.26701
326529079	#N/A	52.7	47.5	-1.10947
326531004	#N/A	96.7333	146.1	1.51034
326531234	#N/A	8.03667	25.765	3.20593
326532606	#N/A	26.1767	18.6	-1.40735
326532784	#N/A	15.82	10.96	-1.44343
326533740	#N/A	24.25	40.255	1.66
326534102	#N/A	36.58	25.46	-1.43676
CB916219	#N/A	47.05	36.025	-1.30604
CD798576	No hit	20.4167	8.74	-2.336
CD798657	#N/A	48.2333	41.75	-1.15529
CX017694	No hit	24.3033	20	-1.21517
EC940910	#N/A	51.7667	35.5	-1.45822
EC942553	#N/A	36.1333	57.1	1.58026
EC957461	#N/A	82.7333	89.8	1.08541
EC982169	#N/A	31.3033	14.165	-2.20991
EC984358	#N/A	23.72	36.22	1.52698
EC990825	#N/A	23.82	120.28	5.04954
EC995480	#N/A	58.8467	46.09	-1.27678
EE072244	#N/A	13.6167	13.42	-1.01465
EE077981	#N/A	233.667	230.5	-1.01374
EE103797	#N/A	289.667	381	1.3153
EE107709	#N/A	5063.33	6050	1.19487
GR903435	#N/A	120.4	105.8	-1.138
GR904556	#N/A	18.4667	26.16	1.41661
NP9524419	#N/A	169.733	89.05	-1.90605
NP9531379	#N/A	52.5333	44.3	-1.18585
NP9542932	#N/A	25.5567	58	2.26947
TC140638	#N/A	9.32333	6.815	-1.36806
TC141666	#N/A	12.22	5.525	-2.21176
TC143137	#N/A	128.167	36.65	-3.49704
TC145048	#N/A	10.96	18.255	1.6656
TC149511	#N/A	287.667	353.5	1.22885
TC150305	#N/A	356.667	269.5	-1.32344
TC151137	#N/A	40.6	18.5	-2.19459
TC153402	#N/A	828.667	964.5	1.16392
TC154797	#N/A	31.7633	49.04	1.54392
TC154977	#N/A	97.3667	88.3	-1.10268
TC156662	#N/A	44.5	56.62	1.27236
TC157625	#N/A	6.84667	7.995	1.16772
TC157688	#N/A	34.17	22.835	-1.49639
TC160931	#N/A	29.06	32.51	1.11872
TC162074	#N/A	2666.67	2940	1.1025
TC164085	#N/A	15.6367	26.215	1.67651
TC164787	#N/A	259.733	130	-1.99795
TC165957	#N/A	28.9	27.525	-1.04995
TC169159	#N/A	8.02667	7.075	-1.13451
TC169295	#N/A	369	255	-1.44706
TC169546	#N/A	8.63	3.475	-2.48345
TC170220	#N/A	68.2333	74.315	1.08913
TC170363	#N/A	289.667	166.5	-1.73974
TC170668	#N/A	22.6	27.355	1.2104
TC170705	#N/A	16.9367	25.98	1.53395
TC171108	#N/A	501.333	632	1.26064
TC171508	#N/A	25.19	49.73	1.9742
TC172455	#N/A	139	173	1.2446
TC172885	#N/A	116.867	93.35	-1.25192
VIT_00s0120g00010	Peroxisomal biogenesis factor 11 (PEX11C)	448.667	670	1.49331
VIT_00s0120g00020	Importin beta-3	3240	3615	1.11574
VIT_00s0120g00030	AAA-type ATPase	79.9667	84.8	1.06044
VIT_00s0120g00060	AAA-type ATPase	80.5333	79.4	-1.01427
VIT_00s0120g00070	AAA-type ATPase	60.0667	42.6	-1.41002
VIT_00s0120g00080	No hit	26.3467	46.3	1.75734
VIT_00s0120g00100	Asparaginyl-tRNA synthetase, cytoplasmic 3	5.02	24.56	4.89243
VIT_00s0120g00120	No hit	27.3467	38.815	1.41937
VIT_00s0120g00270	Myosin-like protein XIA	137.8	151.5	1.09942
VIT_00s0120g00280	No hit	56.5667	49.45	-1.14392
VIT_00s0120g00290	Aminopeptidase	21.4233	11.43	-1.87431
VIT_00s0125g00010	No hit	9.72333	10.865	1.11742
VIT_00s0125g00020	Reverse transcriptase	253333	208000	-1.21795
VIT_00s0125g00040	No hit	64.3333	60.25	-1.06777
VIT_00s0125g00050	No hit	52.7133	51.4	-1.02555
VIT_00s0125g00060	Unknown	532.333	565.5	1.0623
VIT_00s0125g00070	No hit	45533.3	37650	-1.20938
VIT_00s0125g00080	No hit	36.53	28	-1.30464
VIT_00s0125g00090	Leucine-rich repeat protein kinase	4070	2160	-1.88426
VIT_00s0125g00100	Protein kinase	49.6667	68	1.36913
VIT_00s0125g00140	SHR5-receptor-like kinase	517	253	-2.04348
VIT_00s0125g00150	SHR5-receptor-like kinase	108.233	55.9	-1.9362
VIT_00s0125g00160	No hit	163	147	-1.10884
VIT_00s0125g00170	Peroxisome biogenesis protein (PEX1)	800	962	1.2025
VIT_00s0125g00180	Zinc finger (C3HC4-type ring finger)	1189	1248	1.04962
VIT_00s0125g00190	Potassium transporter (KUP1)	1156	730	-1.58356
VIT_00s0125g00200	No hit	189.3	204.5	1.0803
VIT_00s0125g00210	Serine/theronine protein kinase 2	557.333	189	-2.94885
VIT_00s0125g00220	Serine/theronine protein kinase 2	20.0833	31.255	1.55627
VIT_00s0125g00230	No hit	191.533	161.05	-1.18928
VIT_00s0125g00250	Zinc finger (ubiquitin-hydrolase) domain-containing	174	172.5	-1.0087
VIT_00s0125g00260	Unknown	674	574	-1.17422
VIT_00s0125g00270	Cyclin-T1-5 (CycT1;5)	1158	409	-2.8313
VIT_00s0125g00280	Photosystem I reaction center subunit III (PSAF)	86266.7	106500	1.23454
VIT_00s0125g00290	Lateral organ boundaries domain protein 4 (LBD4)	36.4	48.85	1.34203
VIT_00s0125g00300	No hit	5.58333	9.59	1.71761
VIT_00s0125g00310	Unknown	253.667	299.5	1.18068
VIT_00s0125g00320	No hit	1230	1465	1.19106
VIT_00s0125g00330	TET10 (tetraspanin10)	37.0833	17.19	-2.15726
VIT_00s0125g00340	TET10 (tetraspanin10)	310	402.5	1.29839
VIT_00s0125g00350	Proteasome 26S regulatory subunit (RPN2)	12.38	24.36	1.96769
VIT_00s0125g00380	No hit	246	283.5	1.15244
VIT_00s0125g00390	Alpha-glucosidase	284.333	381.5	1.34174
VIT_00s0125g00410	Phospholipid-transporting ATPase	43.7033	40.8	-1.07116
VIT_00s0125g00420	Unknown	896.667	830	-1.08032
VIT_00s0125g00430	Root hair defective 3 GTP-binding (RHD3)	119.467	111.45	-1.07193
VIT_00s0125g00440	Unknown	170.2	188.8	1.10928
VIT_00s0131g00010	Annexin ANN3	53.7333	28.55	-1.88208
VIT_00s0131g00020	Annexin ANN4	131.9	68.4	-1.92836
VIT_00s0131g00030	Annexin ANN4	12.8833	19.095	1.48215
VIT_00s0131g00050	Annexin ANN3	27.79	28.32	1.01907
VIT_00s0131g00060	Annexin ANN3	55.6333	31.295	-1.77771
VIT_00s0131g00070	No hit	79.6667	123.45	1.54958
VIT_00s0131g00080	Annexin ANN4	112.167	74.1	-1.51372
VIT_00s0131g00120	Dimethylaniline monooxygenase, N-oxide-forming	10.4633	6.645	-1.57462
VIT_00s0131g00130	Annexin ANN3	67.1	134.5	2.00447
VIT_00s0131g00140	Annexin ANN3	60.5333	30.75	-1.96856
VIT_00s0131g00170	Annexin ANN4	60.3333	32.75	-1.84224
VIT_00s0131g00180	Annexin ANN4	19.1667	17.825	-1.07527
VIT_00s0131g00200	Hcr2-0B	39.8	192.5	4.83668	*
VIT_00s0131g00210	Annexin ANN3	1082.08	10.085	-107.296
VIT_00s0131g00220	Annexin ANN3	28.52	25.41	-1.12239
VIT_00s0131g00250	Heat shock protein 81-2 (HSP81-2)	14.9767	19.225	1.28366
VIT_00s0131g00260	Annexin ANN4	26.8333	12.84	-2.08982
VIT_00s0131g00270	Protein phosphatase 2 (formerly 2A), regulatory subunit A	1259	1085	-1.16037
VIT_00s0131g00280	C2 domain-containing protein	37.8333	25.2	-1.50132
VIT_00s0131g00290	Protein phosphatase 2 (formerly 2A), regulatory subunit A	39.1667	39.4	1.00596
VIT_00s0131g00300	No hit	152.333	188	1.23414
VIT_00s0131g00310	Annexin ANN4	27.19	20.2	-1.34604
VIT_00s0131g00320	Annexin ANN3	36.91	57.35	1.55378
VIT_00s0131g00330	F-box family protein	16.4933	6.54	-2.52192
VIT_00s0131g00340	Annexin ANN4	142.533	99.35	-1.43466
VIT_00s0131g00350	Annexin ANN4	37.9033	23.575	-1.60778
VIT_00s0131g00360	No hit	500.333	563	1.12525
VIT_00s0131g00370	No hit	15.4167	17.6	1.14162
VIT_00s0131g00420	Isoamylase isoform 3	41.2667	59.7	1.44669
VIT_00s0131g00430	KOW domain-containing factor family protein	270.333	341	1.26141
VIT_00s0144g00010	CCR4-NOT transcription complex, subunit 1	788	657.5	-1.19848
VIT_00s0144g00020	No hit	82.0667	69.5	-1.18082
VIT_00s0144g00040	R protein MLA10	202.333	364	1.79901	*
VIT_00s0144g00060	HcrVf2 protein	4.4	4.525	1.02841
VIT_00s0144g00080	CCHC-type integrase	29.3633	51.9	1.76751
VIT_00s0144g00100	No hit	11.64	21.27	1.82732
VIT_00s0144g00110	HcrVf2 protein	354.667	306.5	-1.15715
VIT_00s0144g00120	R protein MLA10	133.3	254.5	1.90923
VIT_00s0144g00160	No hit	16.3433	17.56	1.07444
VIT_00s0144g00170	HcrVf1 protein	212.067	75.9	-2.79403
VIT_00s0144g00190	R protein MLA10	837	1221	1.45878
VIT_00s0144g00210	CCR4-NOT transcription complex, subunit 1	7046.67	6250	-1.12747
VIT_00s0144g00220	R protein disease resistance protein	102.267	136.05	1.33035
VIT_00s0144g00230	ABA-responsive element-binding protein 3 (AREB3)	1420	1755	1.23592
VIT_00s0144g00240	No hit	1069	1515	1.41721
VIT_00s0144g00250	Small subunit ribosomal protein S27Ae	79.3567	61.02	-1.3005
VIT_00s0144g00260	Ribosomal protein S27	21.2033	17.24	-1.22989
VIT_00s0144g00270	R protein MLA10	78.9667	81.85	1.03651
VIT_00s0144g00290	No hit	3580	3800	1.06145
VIT_00s0144g00300	HcrVf2 protein	170.687	15.55	-10.9766
VIT_00s0145g00060	No hit	8.51333	9.315	1.09417
VIT_00s0145g00110	Pirin	253	282	1.11462
VIT_00s0153g00010	Acylamino-acid-releasing enzyme	24.4667	27.46	1.12234
VIT_00s0153g00020	No hit	378.667	400.5	1.05766
VIT_00s0153g00030	No hit	107.7	109.7	1.01857
VIT_00s0153g00040	S-locus receptor kinase	25.4467	19.79	-1.28583
VIT_00s0153g00050	Glutathione S-transferase 8 GSTU8	21400	15550	-1.37621
VIT_00s0153g00060	3-methylcrotonyl-CoA carboxylase, biotin-carrier domain	655.667	686.5	1.04703
VIT_00s0153g00070	Glutathione S-transferase 8 GSTU8	26.5233	11.995	-2.2112
VIT_00s0153g00080	Adaptor-related protein complex 4, beta 1	88.9333	95.45	1.07328
VIT_00s0153g00090	No hit	15.0233	21.75	1.44775
VIT_00s0160g00010	No hit	113.767	157.5	1.38441
VIT_00s0160g00020	No hit	336	328	-1.02439
VIT_00s0160g00030	No hit	24.01	8.45	-2.84142
VIT_00s0160g00090	TIR-NBS-LRR-TIR disease resistance protein	42.7733	27.5	-1.55539
VIT_00s0160g00100	Disease resistance protein (TIR-NBS-LRR class	772.333	833	1.07855
VIT_00s0160g00110	TIR-NBS-TIR type disease resistance protein	103.567	97.75	-1.05951
VIT_00s0160g00120	No hit	617	808.5	1.31037
VIT_00s0160g00130	No hit	757.333	1019.5	1.34617
VIT_00s0160g00140	Kinesin family member 2/24	66.4	66.8	1.00602
VIT_00s0160g00150	No hit	640.333	600.5	-1.06633
VIT_00s0160g00160	No hit	4936.67	6295	1.27515
VIT_00s0160g00170	No hit	124.433	190.4	1.53014
VIT_00s0160g00180	Histone H3	32.8433	25.89	-1.26857
VIT_00s0160g00210	Myosin heavy chain	390	519.5	1.33205
VIT_00s0160g00220	Unknown	55.6667	59.15	1.06257
VIT_00s0160g00240	Cullin-1	86.3333	80.35	-1.07447
VIT_00s0160g00250	No hit	26.5267	27.285	1.02859
VIT_00s0160g00270	No hit	44.0333	68.85	1.56359
VIT_00s0160g00280	No hit	174	170.5	-1.02053
VIT_00s0160g00290	No hit	17.8233	4.27	-4.17408
VIT_00s0160g00300	No hit	3290	3410	1.03647
VIT_00s0160g00310	Disease resistance protein (TIR-NBS-LRR class	51.7333	31	-1.66882
VIT_00s0160g00320	TIR-NBS-LRR type R protein 7	58.2	71.05	1.22079
VIT_00s0160g00330	TIR-NBS-LRR disease resistance	37.3	74.05	1.98525
VIT_00s0160g00340	Unknown	1686.67	2090	1.23913
VIT_00s0160g00350	Pentatricopeptide repeat-containing protein	37.2	49.4	1.32796
VIT_00s0160g00360	TIR-NBS-LRR disease resistance	173.333	139	-1.247
VIT_00s0160g00370	Meiotic recombination 11 (MRE11)	113.367	194	1.71126	*
VIT_00s0163g00010	No hit	43.35	32.44	-1.33631
VIT_00s0163g00020	AarF domain-containing kinase ABC1	60.4333	80.35	1.32956
VIT_00s0163g00030	AarF domain containing kinase	41.9033	18.985	-2.20718
VIT_00s0163g00040	No hit	238	285.5	1.19958
VIT_00s0163g00050	Argininosuccinate synthase	16.2367	40.975	2.52361
VIT_00s0163g00060	Zinc finger (C3HC4-type ring finger)	45.1667	67.3	1.49004
VIT_00s0163g00070	Double-stranded DNA-binding protein	82.7667	152.5	1.84253
VIT_00s0163g00080	Peptidase family	76.7333	70.6	-1.08687
VIT_00s0163g00150	No hit	128.567	121.1	-1.06166
VIT_00s0169g00040	CTV.22	206	216	1.04854
VIT_00s0169g00050	No hit	182	208.5	1.1456
VIT_00s0169g00060	No hit	197.667	239.5	1.21164
VIT_00s0169g00070	No hit	160.333	266.5	1.66216
VIT_00s0169g00080	Unknown	231	182	-1.26923
VIT_00s0169g00090	No hit	1062	1435	1.35122
VIT_00s0169g00100	No hit	21.6167	19.85	-1.089
VIT_00s0169g00110	No hit	51.5333	43.55	-1.18331
VIT_00s0173g00030	No hit	34.29	55.49	1.61826
VIT_00s0173g00040	AAA-type ATPase	199	182.5	-1.09041
VIT_00s0173g00060	No hit	364.667	432	1.18464
VIT_00s0173g00070	AAA-type ATPase	42.4333	42.95	1.01218
VIT_00s0173g00110	Trehalose-phosphatase	18.88	17.535	-1.0767
VIT_00s0173g00120	No hit	7.89	13.305	1.68631
VIT_00s0173g00130	RKF1 (receptor-like kinase in flowers 1)	796.333	979	1.22938
VIT_00s0173g00140	No hit	690	784	1.13623
VIT_00s0173g00150	No hit	219.667	258.5	1.17678
VIT_00s0173g00170	Ribosomal protein S7 30S	36766.7	55100	1.49864
VIT_00s0173g00200	No hit	56.6667	34.6	-1.63776
VIT_00s0173g00220	CTV.22	223.667	304.5	1.3614
VIT_00s0173g00230	No hit	181.5	200	1.10193
VIT_00s0173g00240	No hit	669.667	1002.5	1.49701
VIT_00s0173g00250	RKF1 (receptor-like kinase in flowers 1)	397.667	504.5	1.26865
VIT_00s0173g00260	ATP binding	196.667	286.5	1.45678
VIT_00s0173g00270	No hit	109.067	117.25	1.07503
VIT_00s0174g00010	No hit	58.9933	96.26	1.63171
VIT_00s0174g00060	No hit	41.6267	34.105	-1.22054
VIT_00s0174g00070	Ankyrin repeat protein	5016.67	12530	2.49767
VIT_00s0174g00080	Ankyrin repeat protein	33.0367	35.885	1.08622
VIT_00s0174g00090	far-red impaired responsive family protein	141.667	265.5	1.87412
VIT_00s0174g00100	far-red impaired responsive family protein	256	288.5	1.12695
VIT_00s0174g00110	Unknown	3040	3400	1.11842
VIT_00s0174g00120	far-red impaired responsive family protein	317	339	1.0694
VIT_00s0174g00130	far-red impaired responsive family protein	1586.67	1400	-1.13333
VIT_00s0174g00140	Far-red impaired responsive family protein	513	751	1.46394	*
VIT_00s0174g00150	Ubiquitin-specific protease 5 (UBP5)	1045.33	1145	1.09534
VIT_00s0174g00160	Unknown	105.233	96.55	-1.08994
VIT_00s0174g00170	Myb family	335	493	1.47164
VIT_00s0174g00180	No hit	106.833	111.85	1.04696
VIT_00s0174g00190	Ribosomal protein L5 60S	18433.3	12450	-1.48059	*
VIT_00s0174g00200	GTPase XAB1	3206.67	3830	1.19439
VIT_00s0174g00210	Cinnamyl alcohol dehydrogenase	11.5167	18.99	1.64891
VIT_00s0174g00220	Cinnamyl alcohol dehydrogenase	26.6833	34.15	1.27983
VIT_00s0174g00230	Zinc finger (FYVE type)	731	869	1.18878
VIT_00s0174g00240	ATP-dependent RNA helicase DDX18	39.3233	40.82	1.03806
VIT_00s0174g00250	Unknown	528.333	345.5	-1.52918
VIT_00s0174g00260	Ubiquitin-specific protease 23 (UBP23)	1105.33	1195	1.08112
VIT_00s0174g00270	D-isomer specific 2-hydroxyacid dehydrogenase, NAD-binding	57.2533	76.965	1.34429
VIT_00s0174g00280	D-isomer specific 2-hydroxyacid dehydrogenase, NAD-binding	27.0833	29.71	1.09698
VIT_00s0174g00290	Unknown	176.333	265.5	1.50567
VIT_00s0174g00300	Intron maturase, type II	125	168.5	1.348
VIT_00s0174g00310	Ribonuclease T2	1976.67	2115	1.06998
VIT_00s0174g00320	Unknown	2416.67	2720	1.12552
VIT_00s0174g00330	formin protein AHF1	94.6	103.1	1.08985
VIT_00s0179g00010	Ankyrin	293.5	412	1.40375
VIT_00s0179g00020	Ankyrin	9.88333	12.035	1.21771
VIT_00s0179g00030	Ankyrin	34.15	62.2	1.82138
VIT_00s0179g00040	Ankyrin	27.5433	43.5	1.57933
VIT_00s0179g00050	Ankyrin	90.4333	104.25	1.15278
VIT_00s0179g00060	Ankyrin	63.53	37.19	-1.70825
VIT_00s0179g00070	Ankyrin	14.42	14.235	-1.013
VIT_00s0179g00080	Ankyrin	26.3	31.35	1.19202
VIT_00s0179g00090	TIFY gene family (VvPPD2)	471.667	548.5	1.1629
VIT_00s0179g00100	Ethylene overproducer 1 (ETO1)	2010	2740	1.36318
VIT_00s0179g00110	Protein phosphatase 2C	989.333	779	-1.27
VIT_00s0179g00130	Protein phosphatase 2C / PP2C	180.8	177.45	-1.01888
VIT_00s0179g00140	Protein phosphatase 2C / PP2C	142	188.5	1.32746
VIT_00s0179g00150	Heat shock transcription factor A6B	32.6333	22.15	-1.47329
VIT_00s0179g00160	No hit	177.667	155.5	-1.14255
VIT_00s0179g00170	Indeterminate(ID)-domain 12	203.667	254.5	1.24959
VIT_00s0179g00180	Transcription factor jumonji (jmjC) domain-containing protein	174	214.5	1.23276
VIT_00s0179g00190	Transcription factor jumonji (jmjC) domain-containing protein	64.7333	61.3	-1.05601
VIT_00s0179g00200	Coated vesicle membrane protein	17.35	23.85	1.37464
VIT_00s0179g00210	WD-40 repeat / beige	2256.67	2085	-1.08233
VIT_00s0179g00220	Pentatricopeptide repeat	273	339.5	1.24359
VIT_00s0179g00230	No hit	26.1033	23.54	-1.10889
VIT_00s0179g00240	No hit	27.1667	21.95	-1.23766
VIT_00s0179g00250	No hit	2114.67	460.5	-4.59211
VIT_00s0179g00260	Calcium-transporting ATPase 12 ACA12	815.667	317.5	-2.56903
VIT_00s0179g00270	Unknown	216.667	265.5	1.22538
VIT_00s0179g00280	Calmodulin-8 (CAM8)	2105	388	-5.42526
VIT_00s0179g00290	Peptidyl-prolyl isomerase D (cyclophilin D)	999.333	675	-1.48049
VIT_00s0179g00300	MPBQ/MSBQ methyltransferase 2	5076.67	5725	1.12771
VIT_00s0179g00310	Ammonium transporter 2	49.71	44.75	-1.11084
VIT_00s0179g00320	Unknown	3920	3105	-1.26248
VIT_00s0179g00330	Unknown	23.8033	9.91	-2.40195
VIT_00s0179g00340	Histone H2A variant 1 HTA11	532.5	230.5	-2.3102
VIT_00s0179g00350	Pyruvate kinase isozyme A, chloroplast precursor	1598.67	773	-2.06813
VIT_00s0179g00360	Unknown	5373.33	5295	-1.01479
VIT_00s0179g00370	ESCRT-I complex subunit TSG101	7493.33	5115	-1.46497
VIT_00s0179g00380	Beta-ketoacyl-CoA synthase	589.333	545.5	-1.08035
VIT_00s0181g00010	Sugar transporter 1 (VvHT8)	12706.7	10795	-1.17709
VIT_00s0181g00020	Armadillo/beta-catenin repeat	45.1667	52.25	1.15683
VIT_00s0181g00030	No hit	7780	8080	1.03856
VIT_00s0181g00040	TIR1 (transport inhibitor response 1)	1144.33	1071.5	-1.06797
VIT_00s0181g00050	Unknown	397	493	1.24181
VIT_00s0181g00070	ARV2	157.333	195.5	1.24258
VIT_00s0181g00080	F-box domain containing protein	2373.33	1405	-1.68921
VIT_00s0181g00090	WD-repeat protein	221.333	210.5	-1.05146
VIT_00s0181g00100	Unknown	744	771.5	1.03696
VIT_00s0181g00110	ARV1	361	494	1.36842
VIT_00s0181g00120	WD-repeat protein	2320	1140	-2.03509
VIT_00s0181g00130	Riboflavin kinase	1216.67	1590	1.30685
VIT_00s0181g00140	Riboflavin kinase	1426.67	1750	1.22664	*
VIT_00s0181g00150	F-box domain containing protein	410.333	414.5	1.01015
VIT_00s0181g00160	F-box family protein	426	363.5	-1.17194
VIT_00s0181g00170	F-box family protein	33.0933	24.715	-1.339
VIT_00s0181g00180	LHCB3 (light-harvesting chlorophyll binding protein 3)	15880	18100	1.1398
VIT_00s0181g00190	D-erythro-sphingosine kinase	81.3	123.5	1.51907
VIT_00s0181g00200	LHCB3 (light-harvesting chlorophyll binding protein 3)	15913.3	15010	-1.06018
VIT_00s0181g00210	Anaphase promoting complex subunit 4	722.333	788	1.09091
VIT_00s0181g00220	Calmodulin-binding protein	173	208.5	1.2052
VIT_00s0181g00230	LSD ONE like 2	69.1	61.9	-1.11632
VIT_00s0181g00240	Unknown	3420	2765	-1.23689
VIT_00s0181g00250	Diacylglycerol kinase	942.667	704.5	-1.33806
VIT_00s0181g00260	High-level expression of sugar-inducible like 1	332.667	407	1.22345
VIT_00s0183g00010	Actin 7 (ACT7) / actin 2	177.033	148.7	-1.19054
VIT_00s0183g00020	No hit	7.18	3.96	-1.81313
VIT_00s0183g00030	TIP41	1548.33	1430	-1.08275
VIT_00s0183g00040	Importin alpha	225.667	235	1.04136
VIT_00s0183g00050	No hit	50.9667	52.9	1.03793
VIT_00s0183g00060	No hit	51.8633	71.8	1.38441
VIT_00s0183g00070	No hit	53.5967	34.855	-1.5377
VIT_00s0183g00100	No hit	45.8	64.8	1.41485
VIT_00s0183g00130	No hit	35.7767	25.865	-1.38321
VIT_00s0183g00140	NADP-dependent malic enzyme	30.4667	47.795	1.56876
VIT_00s0183g00150	Pleckstrin homology (PH) domain-containing	249.333	296.5	1.18917
VIT_00s0183g00160	No hit	25.2333	17.345	-1.45479
VIT_00s0183g00180	No hit	6.86333	10.515	1.53205
VIT_00s0183g00200	No hit	26.31	29	1.10224
VIT_00s0183g00210	Importin alpha	181.533	200	1.10173
VIT_00s0183g00220	L-ascorbate peroxidase 1, cytosolic (APX1)	190.667	160	-1.19167
VIT_00s0183g00240	Elongation factor 1-alpha 1	15.3533	8.965	-1.71259
VIT_00s0183g00250	No hit	15.1867	15.465	1.01833
VIT_00s0184g00010	AP2 domain-containing transcription factor family	522.333	462.5	-1.12937
VIT_00s0184g00020	Import inner membrane translocase subunit Tim17/Tim22/Tim23	1670	1660	-1.00602
VIT_00s0184g00030	forkhead-associated domain-containing protein	1180	1235	1.04661
VIT_00s0184g00040	Mini-chromosome maintenance protein MCM6	296.8	135	-2.19852
VIT_00s0184g00050	B-cell receptor-associated protein 31	609.667	750	1.23018
VIT_00s0184g00060	Pentatricopeptide (PPR) repeat-containing	28.3667	28.33	-1.00129
VIT_00s0184g00070	Pyruvate kinase	328.667	274	-1.19951
VIT_00s0184g00100	Pyruvate kinase	702	602.5	-1.16515
VIT_00s0184g00110	Auxin-induced protein (AIR12)	74.9333	122.3	1.63212
VIT_00s0184g00120	R protein L6	40.0333	47.45	1.18526
VIT_00s0184g00130	R protein L6	65.7333	83.6	1.27181
VIT_00s0184g00140	No hit	325.333	420	1.29098
VIT_00s0184g00160	No hit	5.17667	3.59	-1.44197
VIT_00s0184g00170	No hit	51.2867	31.86	-1.60975
VIT_00s0184g00180	CRR2 (chlororespiratory reduction 2)	167.667	219	1.30616
VIT_00s0184g00190	No hit	1540	1920	1.24675
VIT_00s0184g00200	No hit	415	482.5	1.16265
VIT_00s0184g00210	No hit	103.6	156.5	1.51062
VIT_00s0184g00220	No hit	1250	1660	1.328
VIT_00s0184g00230	No hit	320.667	424.5	1.3238
VIT_00s0186g00010	Hexaprenyldihydroxybenzoate methyltransferase	354.667	335.5	-1.05713
VIT_00s0186g00020	SUM2 (small ubiquitin-like modifier 2)	48366.7	28700	-1.68525
VIT_00s0186g00070	No hit	62.6	74.15	1.1845
VIT_00s0186g00080	SUM2 (small ubiquitin-like modifier 2)	15000	10985	-1.3655	*
VIT_00s0186g00090	Zinc finger (C3HC4-type ring finger)	3136.67	5920	1.88735
VIT_00s0186g00100	Cell cycle checkpoint protein	183.033	160.5	-1.14039
VIT_00s0186g00110	PHO1-like protein	1996.67	2715	1.35977
VIT_00s0187g00010	No hit	4413.33	3485	-1.26638
VIT_00s0187g00020	No hit	2562	795	-3.22264
VIT_00s0187g00030	Lysine-ketoglutarate reductase	1129.67	762	-1.4825
VIT_00s0187g00040	Cystatin	954.333	414	-2.30515
VIT_00s0187g00050	No hit	9.23	42.88	4.64572
VIT_00s0187g00060	No hit	259.493	513.95	1.98059
VIT_00s0187g00070	No hit	424	498	1.17453
VIT_00s0187g00080	No hit	4155.67	6475	1.55811
VIT_00s0187g00090	No hit	470.567	543.5	1.15499
VIT_00s0187g00100	No hit	27.2667	39.55	1.45049
VIT_00s0187g00110	Cystatin	7383.33	3230	-2.28586
VIT_00s0187g00120	Cystatin	105.667	102	-1.03595
VIT_00s0187g00130	Tonoplast dicarboxylate transporter	4210	4890	1.16152
VIT_00s0187g00140	Photosystem II 44 kDa reaction center psbC	2244.67	5715	2.54604
VIT_00s0187g00150	E3 ubiquitin-protein ligase HUWE1	1866.67	1705	-1.09482
VIT_00s0187g00160	Ripening-related protein	60.7667	43.08	-1.41055
VIT_00s0187g00170	Partial optokinetic response b	6446.67	6315	-1.02085
VIT_00s0187g00180	No hit	64.9	37.9	-1.7124
VIT_00s0187g00190	SWIB complex BAF60b domain-containing protein	497	575.5	1.15795
VIT_00s0187g00200	Unknown	807.667	724.5	-1.11479
VIT_00s0187g00210	Rho GDP-dissociation inhibitor 2	3566.67	2610	-1.36654
VIT_00s0187g00220	Partial optokinetic response b	7543.33	6705	-1.12503
VIT_00s0187g00230	No hit	8.42	7.665	-1.0985
VIT_00s0187g00240	SWIB complex BAF60b domain-containing protein	2583.33	2385	-1.08316
VIT_00s0187g00250	Unknown	82.1	127.3	1.55055
VIT_00s0187g00260	Alcohol O-fatty-acyltransferase long-chain-	29.8	22.2	-1.34234
VIT_00s0187g00270	V-type H+-transporting ATPase subunit H	601.667	662.5	1.10111
VIT_00s0187g00280	Cellulase	1766.67	1705	-1.03617
VIT_00s0187g00290	IQ calmodulin-binding region; Apoptosis regulator Bcl-2 protein, BAG [Medicago truncatula]	410.333	266.5	-1.53971
VIT_00s0187g00300	fumarylacetoacetase	3780	2870	-1.31707
VIT_00s0187g00310	V-type H+-transporting ATPase subunit H	102.2	105.75	1.03474
VIT_00s0187g00320	Cellulase	2096.67	2350	1.12083
VIT_00s0187g00330	IQ calmodulin-binding region; Apoptosis regulator Bcl-2 protein, BAG [Medicago truncatula]	1530	1565	1.02288
VIT_00s0187g00340	fumarylacetoacetase	14950	11500	-1.3
VIT_00s0187g00350	Transcription initiation factor TFIIF alpha subunit	3260	2570	-1.26848
VIT_00s0187g00360	Uclacyanin I	8843.33	11550	1.30607
VIT_00s0187g00370	Blue (type 1) copper domain	20.7967	34.22	1.64546
VIT_00s0187g00380	Phosphatidate cytidylyltransferase	545.667	701	1.28467
VIT_00s0188g00010	Protein phosphatase 2A 65 kDa regulatory subunit	24.3	39.18	1.61235
VIT_00s0188g00030	Copper-binding family protein	262	171.7	-1.52592
VIT_00s0188g00040	No hit	80.9667	84.5	1.04364
VIT_00s0188g00050	Aminopeptidase	6.99	12.39	1.77253
VIT_00s0188g00070	Phospholipid-transporting ATPase	41.8567	59.55	1.42271
VIT_00s0188g00090	Dicarboxylate/tricarboxylate carrier (DTC)	75.3333	75.2	-1.00177
VIT_00s0188g00100	Auxilin	67.78	81.8	1.20685
VIT_00s0188g00110	Glucose-inhibited division family A	541.333	591.5	1.09267
VIT_00s0188g00120	Amino acid permease 2	38.1	33.8	-1.12722
VIT_00s0188g00130	Amino acid permease 2	113.867	80.65	-1.41186
VIT_00s0188g00140	Amino acid permease 4	82.5	60.5	-1.36364
VIT_00s0188g00150	Auxilin	1434	1500	1.04603
VIT_00s0188g00160	Calmodulin-binding protein	70.0667	57.6	-1.21644
VIT_00s0188g00170	Small nuclear ribonucleoprotein D3	2153.33	1880	-1.14539
VIT_00s0188g00180	Pleckstrin homology (PH) domain-containing	30.99	52.65	1.69894
VIT_00s0188g00190	Auxilin	148.333	173	1.16629
VIT_00s0188g00200	No hit	1273.67	1250	-1.01893
VIT_00s0188g00210	Auxilin	893.667	953.5	1.06695
VIT_00s0188g00220	No hit	24.5967	20.125	-1.22219
VIT_00s0188g00230	No hit	50.4	58.25	1.15575
VIT_00s0189g00010	Unknown	221.333	102.85	-2.152
VIT_00s0189g00020	Wound-responsive protein	9460	7745	-1.22143
VIT_00s0189g00030	Phospholipid-transporting ATPase	2306.67	2325	1.00795
VIT_00s0189g00040	No hit	185.333	206	1.11151
VIT_00s0189g00050	No hit	3400	1865	-1.82306	*
VIT_00s0189g00060	Gibberellin-regulated protein 4 (GASA4)	339.833	724	2.13046
VIT_00s0189g00070	Gibberellin-regulated protein 4 (GASA4)	310.9	677	2.17755
VIT_00s0189g00080	ADP-ribosylation factor	2043.33	1805	-1.13204
VIT_00s0189g00090	Unknown	443	472.5	1.06659
VIT_00s0189g00100	No hit	28.4167	20.485	-1.38719
VIT_00s0189g00110	CYP82C4	43.6667	30.53	-1.43029
VIT_00s0192g00010	No hit	39.2867	38.13	-1.03033
VIT_00s0192g00020	ATP-dependent RNA helicase	23.1433	18.775	-1.23267
VIT_00s0192g00030	TOR Signaling pathway regulator TIP41	1976.67	1830	-1.08015
VIT_00s0192g00040	No hit	25.1067	33.945	1.35203
VIT_00s0192g00060	No hit	14.4933	26.81	1.84982
VIT_00s0192g00070	No hit	64.5167	83.05	1.28726
VIT_00s0192g00090	No hit	59.37	41.15	-1.44277
VIT_00s0192g00100	No hit	59.3633	56.145	-1.05732
VIT_00s0192g00120	FtsH protease 4 ftsh4	70.3333	93.95	1.33578
VIT_00s0192g00130	Ribosomal protein L8 (RPL8C) 60S	30.29	24.61	-1.2308
VIT_00s0192g00140	No hit	15.2633	31.44	2.05984
VIT_00s0193g00010	No hit	530	497.5	-1.06533
VIT_00s0193g00020	No hit	66.3	54.1	-1.22551
VIT_00s0193g00030	Pentatricopeptide (PPR) repeat	769.667	913	1.18623
VIT_00s0193g00040	No hit	35.6133	31.8	-1.11992
VIT_00s0193g00050	Ankyrin repeat protein	197.667	635.5	3.21501
VIT_00s0193g00080	Ankyrin	59.9	71.9	1.20033
VIT_00s0193g00090	No hit	71.8	116.95	1.62883
VIT_00s0193g00100	No hit	3430	4840	1.41108
VIT_00s0193g00110	Ankyrin repeat protein	1125.67	1285	1.14155
VIT_00s0193g00140	Pol polyprotein	93.3	142.5	1.52733
VIT_00s0193g00150	Ankyrin	253.033	1728	6.82914
VIT_00s0193g00160	Ankyrin	3833.33	6140	1.60174
VIT_00s0193g00170	No hit	83.2333	116.8	1.40328
VIT_00s0194g00010	Phenylalanine-tRNA ligase	2680	1180	-2.27119
VIT_00s0194g00020	DNA-directed RNA polymerase II subunit D	27366.7	27900	1.01949
VIT_00s0194g00030	Heat shock protein 81-2 (HSP81-2)	11070	4135	-2.67715
VIT_00s0194g00040	No hit	1270	925.5	-1.37223
VIT_00s0194g00050	Calcineurin B protein 3	293	334	1.13993
VIT_00s0194g00060	No hit	37.2333	29.2	-1.27511
VIT_00s0194g00070	Constans-like 10	414	317.5	-1.30394
VIT_00s0194g00080	Phototropic-responsive NPH3	1142.33	1580	1.38313
VIT_00s0194g00090	forkhead-associated domain-containing protein	70.7667	73.15	1.03368
VIT_00s0194g00100	No pollen (Osnop)	1106.67	1040	-1.0641
VIT_00s0194g00110	4-nitrophenylphosphatase	1461.33	1325	-1.10289
VIT_00s0194g00120	Serine acetyltransferase	1230.33	239	-5.14784
VIT_00s0194g00130	Transcriptional adaptor (ADA2b)PROPORZ1	1680	1970	1.17262
VIT_00s0194g00140	Agenet domain-containing protein	441.333	549.5	1.24509
VIT_00s0194g00150	Agenet domain-containing protein	74.7667	113.8	1.52207
VIT_00s0194g00160	Unknown	9173.33	10655	1.16152
VIT_00s0194g00170	TPD1 (tapetum determinant 1)	109.1	84.75	-1.28732
VIT_00s0194g00180	Unknown	3672.67	1210	-3.03526
VIT_00s0194g00190	No hit	1122.33	848	-1.32351
VIT_00s0194g00200	FAR1-related sequence 10	307	363	1.18241
VIT_00s0194g00210	KCO1 (two pore K channel)	954.667	1295	1.35649
VIT_00s0194g00220	Unknown	248.267	233	-1.06552
VIT_00s0194g00230	No hit	2570	2680	1.0428
VIT_00s0194g00240	No hit	20.9	25.45	1.2177
VIT_00s0194g00250	KCO1 (two pore K channel)	658	926	1.40729
VIT_00s0194g00260	Microtubule associated protein (MAP70-5)	600.333	1135	1.89062	*
VIT_00s0194g00270	RNA-binding protein P67, Chloroplast	3280	2505	-1.30938
VIT_00s0194g00280	Cyclin D3_1	65.8	84.15	1.27888
VIT_00s0194g00290	4-hydroxy-3-methylbut-2-enyl diphosphate reductase	17.21	18.735	1.08861
VIT_00s0194g00300	Proline-rich family protein	89.1	99.2	1.11336
VIT_00s0194g00310	RNA-binding protein P67, Chloroplast	231.667	219	-1.05784
VIT_00s0194g00320	No hit	92.5333	117.55	1.27035
VIT_00s0194g00330	Proline-rich family protein	67.9	47.6	-1.42647
VIT_00s0194g00340	No hit	88.7667	109.5	1.23357
VIT_00s0194g00350	D1 protease	159.967	219	1.36904
VIT_00s0194g00360	Histone H2A.4 HTA12	2670	4495	1.68352
VIT_00s0194g00380	No hit	28.5567	23.5	-1.21518
VIT_00s0198g00010	Unknown	1613.33	2180	1.35124
VIT_00s0198g00020	ATP binding	807.667	1050.5	1.30066
VIT_00s0198g00030	No hit	949.667	1265	1.33205
VIT_00s0198g00040	CTV.22	323.333	398	1.23093
VIT_00s0198g00050	No hit	100.633	122.5	1.21729
VIT_00s0198g00060	Ribosomal protein S7 30S	102.633	65.65	-1.56334
VIT_00s0198g00090	CTV.22	225.333	322.5	1.43121
VIT_00s0198g00100	Molecular chaperone DnaK	63.99	36.03	-1.77602
VIT_00s0198g00110	No hit	140.267	176.5	1.25832
VIT_00s0198g00120	No hit	279	347.5	1.24552
VIT_00s0198g00130	No hit	554	643.5	1.16155
VIT_00s0198g00140	No hit	351.333	477.5	1.35911
VIT_00s0198g00150	No hit	456.333	678.5	1.48685
VIT_00s0198g00160	AAA-type ATPase	47.04	28.5	-1.65053
VIT_00s0198g00170	AAA-type ATPase	95.9333	103.2	1.07575
VIT_00s0198g00180	Unknown	125.767	91.85	-1.36926
VIT_00s0199g00010	No hit	71.7333	88.45	1.23304
VIT_00s0199g00020	Thymidylate synthase	139.167	130.5	-1.06641
VIT_00s0199g00030	Ubiquitin-specific protease 16	1430	1695	1.18531
VIT_00s0199g00040	No hit	88.4833	56.5	-1.56608
VIT_00s0199g00050	2-oxoglutarate/malate carrier protein, Mitochondrial	30.3633	35.9	1.18235
VIT_00s0199g00060	Pleckstriny (PH) domain-containing protein	14.9133	14.215	-1.04913
VIT_00s0199g00070	Pleckstriny (PH) domain-containing protein	122.033	123	1.00792
VIT_00s0199g00080	Unknown	118.967	102.6	-1.15952
VIT_00s0199g00090	Unknown	19.2967	14.615	-1.32033
VIT_00s0199g00100	Unknown	71.5333	67.9	-1.05351
VIT_00s0199g00110	Threonine endopeptidase	5060	4325	-1.16994
VIT_00s0199g00120	Heat shock protein binding	153.033	118.2	-1.2947
VIT_00s0199g00130	Cysteine desulfurase	3153.33	2550	-1.2366
VIT_00s0199g00140	14-3-3 protein GF14 kappa (GRF8)	17.27	37.645	2.17979
VIT_00s0199g00150	Threonine endopeptidase	3480	4050	1.16379
VIT_00s0199g00160	Heat shock protein binding	143.133	125.75	-1.13824
VIT_00s0199g00170	Cysteine desulfurase	10303.3	8915	-1.15573
VIT_00s0199g00190	14-3-3 protein GF14 kappa (GRF8)	203	67.3	-3.01634
VIT_00s0199g00200	SWI1 (switch1)	62.8933	62.885	-1.00013
VIT_00s0199g00210	Cyclin delta-2 (CYCD2)	42.2	41.925	-1.00656
VIT_00s0199g00220	Phosphofructokinase	7.64667	5.765	-1.32639
VIT_00s0199g00230	Unknown	133.633	144	1.07758
VIT_00s0199g00240	Pyrophosphate-fructose-6-phosphate 1-phosphotransferase	334.667	228	-1.46784
VIT_00s0199g00250	Zinc Finger Homeodomain Transcription Factor (VvZHD13)	1700	1995	1.17353
VIT_00s0199g00260	GLABRA2 expression modulator	1336.67	1265	-1.05665
VIT_00s0199g00270	Unknown	204.167	174.5	-1.17001
VIT_00s0199g00280	No hit	11.2333	20.75	1.84718
VIT_00s0199g00290	No hit	5670	959	-5.91241
VIT_00s0199g00300	Protein transport protein SFT1	3116.67	2690	-1.15861
VIT_00s0199g00310	No hit	17.4167	14.53	-1.19867
VIT_00s0201g00010	No hit	4.33667	3.9	-1.11197
VIT_00s0201g00020	Pentatricopeptide repeat-containing protein	63.3333	44	-1.43939
VIT_00s0201g00030	No hit	19.2167	32.185	1.67485
VIT_00s0201g00060	Unknown	253.667	204.5	-1.24042
VIT_00s0201g00070	HhH-GPD base excision DNA repair family protein	367.333	376	1.02359
VIT_00s0201g00080	No hit	1306.67	1006.5	-1.29823
VIT_00s0201g00090	Annexin ANN4	21.8267	16.22	-1.34566
VIT_00s0202g00020	No hit	269	365.5	1.35874
VIT_00s0202g00030	Ankyrin repeat protein	2326.67	5805	2.49499
VIT_00s0202g00040	Ankyrin repeat protein	2660	5430	2.04135
VIT_00s0202g00050	Unknown	208	582.5	2.80048
VIT_00s0202g00060	Pentatricopeptide repeat-containing protein	730.333	855.5	1.17138
VIT_00s0202g00070	No hit	52.6867	75.135	1.42607
VIT_00s0202g00080	No hit	47.1467	25.55	-1.84527
VIT_00s0202g00090	No hit	22.91	27.06	1.18114
VIT_00s0203g00010	No hit	56.8667	56.35	-1.00917
VIT_00s0203g00020	No hit	107.233	68.4	-1.56774
VIT_00s0203g00030	No hit	22.5933	42.7	1.88994
VIT_00s0203g00040	Vesicle-associated membrane protein	6653.33	7655	1.15055
VIT_00s0203g00050	Receptor-interacting protein	188	103	-1.82524
VIT_00s0203g00060	3'(2'),5'-bisphosphate nucleotidase	319.667	392.5	1.22784
VIT_00s0203g00070	Myb domain protein 102	412.667	267	-1.54557
VIT_00s0203g00080	Mother of ft (MFT), VvMFT	38.65	39.15	1.01294
VIT_00s0203g00090	Equilibrative nucleoside transporter ENT3	60.2	69.6	1.15615
VIT_00s0203g00100	AarF domain-containing kinase ABC1	48.3667	46.95	-1.03017
VIT_00s0203g00110	Jumonji (jmjC)	3742	4100	1.09567
VIT_00s0203g00120	Jumonji (jmjC)	5053.33	7800	1.54354
VIT_00s0203g00130	Equilibrative nucleoside transporter ENT3	14.96	9.645	-1.55106
VIT_00s0203g00140	Octicosapeptide/Phox/Bem1p (PB1) domain-containing protein	1576.67	1135	-1.38913
VIT_00s0203g00150	Octicosapeptide/Phox/Bem1p (PB1) domain-containing protein	8716.67	8000	-1.08958
VIT_00s0203g00160	Cyclin D-type	222.333	437	1.96552
VIT_00s0203g00170	Myb domain protein 92	123.333	262	2.12432	*
VIT_00s0203g00180	Unknown	7626.67	8860	1.16171
VIT_00s0203g00190	Nitric oxide synthase interacting protein	6360	6015	-1.05736
VIT_00s0203g00200	Universal stress protein (USP) family protein	2133.33	1665	-1.28128	*
VIT_00s0203g00210	Zinc finger (B-box type)	403	346.5	-1.16306
VIT_00s0203g00220	S-locus lectin protein kinase	33.56	45.55	1.35727
VIT_00s0204g00010	No hit	643.667	411.5	-1.5642
VIT_00s0204g00020	Transcription factor	2106.67	2080	-1.01282
VIT_00s0204g00030	Cationic amino acid transporter 6	63.4667	29.085	-2.18211
VIT_00s0204g00040	Unknown	968	1165	1.20351
VIT_00s0204g00070	Unknown	76.3667	91.05	1.19227
VIT_00s0204g00080	TRNA/rRNA methyltransferase (SpoU)	48.6333	52.35	1.07642
VIT_00s0204g00110	TRNA/rRNA methyltransferase (SpoU)	21.4333	29.6	1.38103
VIT_00s0204g00120	Subtilisin-like serine protease 3	48.9333	56.2	1.1485
VIT_00s0204g00130	Unknown	18.74	15.395	-1.21728
VIT_00s0204g00150	Glutamate dehydrogenase 2	18.6967	12.045	-1.55223
VIT_00s0204g00160	Glutamate dehydrogenase 2	20.5433	26.15	1.27292
VIT_00s0204g00170	Lil3 protein	9960	10070	1.01104
VIT_00s0204g00180	Ankyrin repeat	72.3333	65.85	-1.09846
VIT_00s0204g00210	Ankyrin repeat protein family	146.733	40.15	-3.65463
VIT_00s0204g00220	ATP-dependent Clp protease proteolytic subunit (ClpP4)	2413.33	2960	1.22652
VIT_00s0204g00230	No hit	171.667	216	1.25825
VIT_00s0207g00010	Anthranilate N-benzoyltransferase protein 1	6140	6125	-1.00245
VIT_00s0207g00020	Unknown	406.667	415	1.02049
VIT_00s0207g00040	No hit	40.6	43.85	1.08005
VIT_00s0207g00050	No hit	795	1026.5	1.29119
VIT_00s0207g00060	Unknown	611.667	677	1.10681
VIT_00s0207g00070	HAD-superfamily hydrolase, subfamily IIA	1045	1410	1.34928
VIT_00s0207g00080	UDP-galactose transporter 6	451	535	1.18625
VIT_00s0207g00090	Ring zinc finger ariadne protein ARI5	6273.33	4950	-1.26734
VIT_00s0207g00100	Metallophosphoesterase	234	240	1.02564
VIT_00s0207g00110	Antigen receptor	1258.67	1450	1.15201
VIT_00s0207g00120	Ternary complex factor MIP1	33.23	12.72	-2.61242
VIT_00s0207g00130	Pathogenesis-related protein 1 precursor (PRP 1)	825.667	1810	2.19217	*
VIT_00s0207g00140	Allergen V5/Tpx-1	273.333	263.5	-1.03732
VIT_00s0207g00150	Ternary complex factor MIP1	128.333	121	-1.06061
VIT_00s0207g00160	Pathogenesis-related protein 1 precursor (PRP1)	1393.33	3735	2.68062	*
VIT_00s0207g00170	Allergen V5/Tpx-1	397.667	1032.5	2.5964	*
VIT_00s0207g00180	Unknown	264.333	247	-1.07018
VIT_00s0207g00190	Pentatricopeptide (PPR) repeat	54.5333	66.4	1.2176
VIT_00s0207g00200	Integral membrane protein, putative	1243.33	1205	-1.03181
VIT_00s0207g00210	Photosystem II PsbO protein	214000	214500	1.00234
VIT_00s0207g00220	Cold acclimation protein	250.667	178	-1.40824
VIT_00s0207g00230	Phototropic-responsive NPH3	3406.67	4785	1.4046
VIT_00s0207g00240	Tetratricopeptide repeat (TPR)-containing	3086.67	3065	-1.00707
VIT_00s0207g00250	No hit	10383.3	13900	1.33868
VIT_00s0207g00260	No hit	22033.3	29650	1.34569
VIT_00s0207g00270	Thioredoxin family	7980	7230	-1.10373
VIT_00s0207g00280	WAK receptor protein kinase	2156.67	2455	1.13833
VIT_00s0207g00290	No hit	5.31	14.44	2.7194
VIT_00s0207g00300	No hit	114.633	123.9	1.08084
VIT_00s0208g00020	COP9 signalosome complex subunit 4	26.2133	39.3	1.49924
VIT_00s0208g00030	Calmodulin binding protein	92.3	122.7	1.32936
VIT_00s0208g00040	Polyprotein	73.5633	36.225	-2.03073
VIT_00s0208g00050	Multidrug resistance-associated protein 3	668.667	1207	1.80508
VIT_00s0208g00060	No hit	32.7	39.4	1.20489
VIT_00s0208g00070	No hit	62.2	65.65	1.05547
VIT_00s0208g00080	Oxidosqualene Cyclase	146.667	161.15	1.09875
VIT_00s0208g00090	Unknown	82.6333	186.1	2.25212
VIT_00s0208g00100	Unknown	243	318.5	1.3107
VIT_00s0208g00110	No hit	10.13	12.785	1.26209
VIT_00s0208g00120	No hit	49.2333	84.2	1.71022
VIT_00s0208g00130	CBL-interacting protein kinase 23	1510	1680	1.11258
VIT_00s0211g00010	Endoribonuclease E-like protein	1093.33	1613	1.4753
VIT_00s0211g00020	ABC transporter G member 29	198.933	164.65	-1.20822
VIT_00s0211g00030	Symbiosis receptor kinase	31.76	27.01	-1.17586
VIT_00s0211g00040	Nodulation receptor kinase	300.033	96.5	-3.10915
VIT_00s0211g00050	Protein BRICK1 (AtBRK1)	1156.67	1029.5	-1.12352
VIT_00s0211g00060	Metalloendopeptidase	1850	1625	-1.13846
VIT_00s0211g00070	Glycine hydroxymethyltransferase	3871.33	8120	2.09747
VIT_00s0211g00080	Serine hydroxymethyltransferase 2	2020	1720	-1.17442
VIT_00s0211g00090	Serine hydroxymethyltransferase 2	28633.3	38400	1.34109
VIT_00s0211g00100	Glycine hydroxymethyltransferase	5930	7565	1.27572
VIT_00s0211g00110	MADS-box agamous-like 17	8.29667	14.75	1.77782
VIT_00s0211g00120	Glycine hydroxymethyltransferase	10316.7	10065	-1.025
VIT_00s0211g00130	Unknown	787.667	1260	1.59966
VIT_00s0211g00140	putative MADS-box Agamous-like 17d (VviAGL17d)	56.74	36.27	-1.56438
VIT_00s0211g00150	MADS-box agamous-like 21	35.2033	16.455	-2.13937
VIT_00s0211g00160	Serine hydroxymethyltransferase 1	989.667	674.5	-1.46726
VIT_00s0211g00170	Unknown	437.667	715.5	1.63481
VIT_00s0211g00180	putative MADS-box Agamous-like 17c (VviAGL17c)	44.3	17.31	-2.55921
VIT_00s0211g00190	Lectin protein kinase	27.4333	39.34	1.43402
VIT_00s0213g00010	AAA-type ATPase family	66.8333	53.9	-1.23995
VIT_00s0213g00020	AAA-type ATPase	173.2	149.55	-1.15814
VIT_00s0213g00040	AAA-type ATPase	28.93	18.735	-1.54417
VIT_00s0213g00050	AAA-type ATPase	42.0333	87.45	2.08049
VIT_00s0213g00070	No hit	488.667	581.5	1.18997
VIT_00s0213g00080	No hit	105.933	65.6	-1.61484
VIT_00s0213g00090	CTV.22	156.467	151.6	-1.0321
VIT_00s0213g00100	No hit	392.333	364	-1.07784
VIT_00s0213g00110	No hit	230	254.5	1.10652
VIT_00s0214g00010	DnaJ homolog, subfamily C, member 13	74.6	62.3	-1.19743
VIT_00s0214g00020	TORMOZembryo defective UTP13	28.6	40.75	1.42483
VIT_00s0214g00030	No hit	12.9133	8.785	-1.46993
VIT_00s0214g00040	Lectin phloem protein 2-like B1 PP2-B1	569.333	480.5	-1.18488
VIT_00s0214g00050	No hit	16.19	29.115	1.79833
VIT_00s0214g00060	F-box protein PP2-B2	362.333	281.5	-1.28715
VIT_00s0214g00070	ABC transporter C member 9	114.667	262.5	2.28924
VIT_00s0214g00080	WD-40 repeat family protein / beige-related	66.7	79.85	1.19715
VIT_00s0214g00090	F-box protein PP2-B10 (Protein phloem protein 2-like B10)	11.31	7.37	-1.5346
VIT_00s0214g00110	No hit	23.3	21.32	-1.09287
VIT_00s0214g00120	F-box family protein	618	509.5	-1.21295
VIT_00s0214g00130	F-box family protein	7053.33	7150	1.01371
VIT_00s0214g00150	F-box protein PP2-B1 (Protein phloem protein 2-like B1)	382.667	354.5	-1.07945
VIT_00s0214g00160	Lectin, phloem-specific	142.167	203.35	1.43036
VIT_00s0214g00170	Actin-related protein 7	238.3	310.5	1.30298
VIT_00s0215g00010	Lateral organ boundaries Domain 6	43.1333	43.55	1.00966
VIT_00s0215g00020	Protease Do-like 10	1236.67	996	-1.24163
VIT_00s0215g00030	Autophagy 4a (APG4a)	1706.67	1880	1.10156
VIT_00s0215g00040	Proteasome 26S regulatory subunit (RPN2)	88.4	114.4	1.29412
VIT_00s0215g00050	Proteasome 26S regulatory subunit (RPN2)	2570	2480	-1.03629
VIT_00s0215g00070	ADP-ribosylation factor	1470	1455	-1.01031
VIT_00s0215g00080	No hit	7.15	15.85	2.21678
VIT_00s0215g00090	Unknown	1243.33	1026	-1.21183
VIT_00s0215g00100	RHO-related protein from plants 2 ROP2	54.1	33.95	-1.59352
VIT_00s0215g00110	Sphingosine kinase	518.667	718	1.38432
VIT_00s0216g00010	Unknown	293.333	407.5	1.3892
VIT_00s0216g00020	Glycosyl transferase family 8 protein	6276.67	5520	-1.13708
VIT_00s0216g00030	Nuclear transport factor 2 (NTF2)	313	276	-1.13406
VIT_00s0216g00040	ER lumen protein retaining receptor	3016.67	2605	-1.15803
VIT_00s0216g00050	No hit	239	157	-1.52229
VIT_00s0216g00060	Nuclear transport factor 2 (NTF2)	41.0667	33.75	-1.21679
VIT_00s0216g00070	Unknown	1115.33	975	-1.14393
VIT_00s0218g00010	Cinnamyl alcohol dehydrogenase	2094.33	560.5	-3.73654
VIT_00s0218g00030	ELO1 (ELONGATA 1)	428.333	472	1.10195
VIT_00s0218g00040	Dof zinc finger protein DOF4.7	97.1667	111.5	1.14751
VIT_00s0218g00050	Kinesin motor protein	287.333	263.5	-1.09045
VIT_00s0218g00060	Methylmalonate semi-aldehyde dehydrogenase	94.8	93.2	-1.01717
VIT_00s0218g00070	Aldehyde Dehydrogenase (VvALDH6B7)	310.333	449	1.44683
VIT_00s0218g00080	Exostosin family protein	108.9	92.75	-1.17412
VIT_00s0218g00090	Exostosin family protein	838.333	655	-1.2799
VIT_00s0218g00100	Metal transporter Nramp6	29.1667	13.605	-2.14382
VIT_00s0218g00110	1-deoxy-D-xylulose-5-phosphate synthase, chloroplast precursor	195.667	141.85	-1.37939
VIT_00s0218g00120	Pentatricopeptide (PPR) repeat	59.0667	52.4	-1.12723
VIT_00s0218g00130	Anthocyanidine rhamnosyl-transferase	22.0033	21.36	-1.03012
VIT_00s0218g00140	Anthocyanidine rhamnosyl-transferase	91.3333	51.15	-1.7856
VIT_00s0218g00150	UDP-rhamnose/rhamnosyltransferase	4756.67	3970	-1.19815
VIT_00s0218g00160	UDP-rhamnose:rhamnosyltransferase	89	53.55	-1.662
VIT_00s0218g00170	UDP-rhamnose/rhamnosyltransferase	8500	5340	-1.59176
VIT_00s0218g00180	Geranylgeranyl transferase type-2 beta subunit.	1266.67	1249.5	-1.01374
VIT_00s0218g00190	UDP-rhamnose:rhamnosyltransferase	178.8	102.45	-1.74524
VIT_00s0218g00200	UDP-glucuronosyl/UDP-glucosyltransferase	9063.33	5285	-1.71492
VIT_00s0218g00210	Folate-biopterin transporter	184	209	1.13587
VIT_00s0218g00220	UDP-glucoronosyl/UDP-glucosyl transferase	170.333	120.95	-1.4083
VIT_00s0220g00010	RNA recognition motif (RRM)-containing protein	1486.67	1277.5	-1.16373
VIT_00s0220g00020	Pentatricopeptide (PPR) repeat	693.667	866.5	1.24916
VIT_00s0220g00030	Small nuclear ribonucleoprotein F	5880	5960	1.01361
VIT_00s0220g00040	No hit	158.667	162	1.02101
VIT_00s0220g00050	Unknown	944.667	863.5	-1.094
VIT_00s0220g00060	Pentatricopeptide (PPR) repeat	74.6667	88.05	1.17924
VIT_00s0220g00070	Latex cyanogenic beta glucosidase	2496.67	2620	1.0494
VIT_00s0220g00080	Rad21/Rec8	2836.67	3075	1.08402
VIT_00s0220g00090	Leucine zipper-EF-hand containing transmembrane protein 1	267.333	247.5	-1.08013
VIT_00s0220g00100	Leucine zipper-EF-hand containing transmembrane protein 1	458.333	414	-1.10709
VIT_00s0220g00110	Acetolactate synthase small subunit	472.333	552.5	1.16972
VIT_00s0220g00120	Protein kinase	4150	3215	-1.29082
VIT_00s0220g00130	Allyl alcohol dehydrogenase	3796.67	2450	-1.54966
VIT_00s0220g00140	Polygalacturonase GH28	29.5267	37.195	1.25971
VIT_00s0220g00150	Polygalacturonase GH28	31.6	37.55	1.18829
VIT_00s0220g00160	Inositol polyphosphate 5-phosphatase, type II	1776.67	1270	-1.39895
VIT_00s0220g00170	Inositol polyphosphate 5-phosphatase, type II	772	662.5	-1.16528
VIT_00s0220g00180	Glycosyl hydrolase family 20 protein	294.3	321	1.09072
VIT_00s0222g00010	No hit	198	237.5	1.19949
VIT_00s0222g00020	No hit	72.8	133.55	1.83448
VIT_00s0222g00030	No hit	271	314.5	1.16052
VIT_00s0222g00040	Disease resistance protein (CC-NBS-LRR class)	43	34.28	-1.25438
VIT_00s0222g00070	No hit	37.77	37.6	-1.00452
VIT_00s0222g00080	CC-NBS-LRR class	333.333	352	1.056
VIT_00s0222g00090	No hit	81.6333	151.95	1.86137
VIT_00s0222g00100	CC-NBS-LRR class	32.2633	29.8	-1.08266
VIT_00s0222g00120	Disease resistance protein (CC-NBS-LRR class)	22.1667	33.665	1.51872
VIT_00s0222g00130	Disease resistance protein (CC-NBS-LRR class)	54.5367	45.3	-1.2039
VIT_00s0225g00010	Unknown	14703.3	15350	1.04398
VIT_00s0225g00020	Ribosomal protein L27A (RPL27aC) 60S	34800	22250	-1.56404
VIT_00s0225g00030	Maturase	169.667	215.5	1.27014
VIT_00s0225g00040	No hit	202.333	278	1.37397
VIT_00s0225g00050	MATE efflux family protein	3180	1895	-1.6781
VIT_00s0225g00060	MATE efflux family protein	92.2667	75.6	-1.22046
VIT_00s0225g00070	MATE efflux family protein	95.6	83.9	-1.13945
VIT_00s0225g00080	MATE efflux family protein	2240	1630	-1.37423	*
VIT_00s0225g00090	Copper amine oxidase	7450	3695	-2.01624
VIT_00s0225g00100	Armadillo	1205	666	-1.80931
VIT_00s0225g00110	Sel1 domain protein repeat-containing protein	762	573	-1.32984
VIT_00s0225g00120	Unknown	3903.33	1685	-2.31652
VIT_00s0225g00130	Alanine transaminase.	49666.7	63350	1.2755
VIT_00s0225g00140	Ribose-phosphate pyrophosphokinase 3	1386.67	1240	-1.11828
VIT_00s0225g00150	Anthranilate phosphoribosyltransferase	765	803.5	1.05033
VIT_00s0225g00160	Unknown	27.1133	36.4	1.34251
VIT_00s0225g00170	Peroxidase	70.8333	92.85	1.31082
VIT_00s0225g00180	Salt- and drought-induced ring finger1	670.333	611.5	-1.09621
VIT_00s0225g00200	No hit	187.667	244.5	1.30284
VIT_00s0225g00210	LysM receptor-like kinase	23.3433	29.44	1.26117
VIT_00s0225g00220	Adaptor-related protein complex 1, mu 1 subunit	1863.33	1775	-1.04977
VIT_00s0225g00230	Alliin lyase precursor	42.32	16.75	-2.52657
VIT_00s0226g00020	RabGAP/TBC domain-containing protein	1283.33	1230	-1.04336
VIT_00s0226g00030	Peroxidase	64.4333	48.15	-1.33818
VIT_00s0226g00040	Myb family	1180.67	938	-1.25871
VIT_00s0226g00050	R protein PRF disease resistance protein	145.767	123.1	-1.18413
VIT_00s0226g00060	Unknown	266	260	-1.02308
VIT_00s0226g00070	Protein shoot gravitropism 7	191.167	185	-1.03333
VIT_00s0226g00080	R protein PRF disease resistance protein	66.0333	66.85	1.01237
VIT_00s0226g00090	No hit	971.667	1110	1.14237
VIT_00s0226g00100	Regulator of chromosome condensation (RCC1)	97.5733	60.8	-1.60482
VIT_00s0226g00110	Myb family	202.667	230.5	1.13734
VIT_00s0226g00140	Myb family	176.333	333	1.88847
VIT_00s0226g00150	Myb family	164.2	138.7	-1.18385
VIT_00s0226g00160	RabGAP/TBC domain-containing protein	118.133	182.5	1.54486
VIT_00s0226g00170	No hit	112.733	405	3.59255	*
VIT_00s0227g00010	Unknown	83.4	68.75	-1.21309
VIT_00s0227g00020	Unknown	44.63	55.7	1.24804
VIT_00s0227g00030	Gag-pol polyprotein	704.667	982	1.39357
VIT_00s0227g00060	WD-40 repeat protein	715.667	625	-1.14507
VIT_00s0227g00070	Sialidase BNR/Asp-box repeat family protein	337	310.5	-1.08535
VIT_00s0227g00080	Disease resistance protein	202.667	293	1.44572
VIT_00s0227g00090	No hit	779.333	927.5	1.19012
VIT_00s0227g00100	No hit	631.333	707.5	1.12064
VIT_00s0227g00110	Gamma hydroxybutyrate dehydrogenase-like protein	1673.33	2010	1.2012
VIT_00s0227g00130	A/G-specific adenine glycosylase	220	272.5	1.23864
VIT_00s0227g00140	MLO1	3490	4425	1.26791
VIT_00s0227g00150	Unknown	11400	11550	1.01316
VIT_00s0227g00160	Iron-stress related protein	13513.3	10300	-1.31197
VIT_00s0227g00170	Syntaxin 52	4336.67	3650	-1.18813
VIT_00s0227g00180	Acyl-coenzyme A thioesterase 9.	364	314.5	-1.15739
VIT_00s0227g00190	Phosphoglucomutase/phosphomannomutase C terminal	3606.67	3725	1.03281
VIT_00s0227g00200	formin protein AHF1	984.667	1250	1.26947
VIT_00s0228g00010	Ankyrin	90.7	63.9	-1.41941
VIT_00s0228g00040	No hit	140.667	193	1.37204
VIT_00s0228g00060	Unknown	30.2167	28.695	-1.05303
VIT_00s0228g00070	Ankyrin	19.9967	23.78	1.1892
VIT_00s0229g00010	No hit	98.1667	115.25	1.17402
VIT_00s0229g00020	Asparaginyl-tRNA synthetase	2296.67	2610	1.13643
VIT_00s0229g00030	SEC16 homolog B	5.73667	17.055	2.97298
VIT_00s0229g00040	No hit	91.7	133.3	1.45365
VIT_00s0229g00050	C2H2 zinc-finger protein ZPT3-3	905.333	558.5	-1.62101
VIT_00s0229g00060	Nodulin MtN21 family	5083.33	6710	1.32
VIT_00s0229g00070	Pentatricopeptide (PPR) repeat-containing	102.2	100.5	-1.01692
VIT_00s0229g00080	Unknown	643.333	683.5	1.06244
VIT_00s0229g00090	Matrix metalloproteinase	54.7	43.6	-1.25459
VIT_00s0229g00100	Unknown	941	898.5	-1.0473
VIT_00s0229g00110	Agenet domain-containing protein	17366.7	17300	-1.00385
VIT_00s0229g00120	Ternary complex factor MIP1	126.633	212.5	1.67807
VIT_00s0229g00130	Aquaporin TIP2;2	101.7	98.85	-1.02883
VIT_00s0229g00140	Enoyl-CoA hydratase	630.667	652.5	1.03462
VIT_00s0229g00150	Unknown	22.3	59.85	2.68386
VIT_00s0229g00160	formyltetrahydrofolate deformylase	650.667	1036.5	1.59298
VIT_00s0229g00170	Unknown	3206.67	3845	1.19906
VIT_00s0229g00180	Phosphatidylserine decarboxylase	140	160	1.14286
VIT_00s0229g00190	Inositol 2-dehydrogenase like protein	382.667	749.5	1.95862
VIT_00s0229g00200	MSH4 (MUTS-like protein 4)	22.0633	14.32	-1.54074
VIT_00s0229g00210	MSH4 (MUTS-like protein 4)	36.9333	29.125	-1.2681
VIT_00s0230g00010	No hit	37.8	57.2	1.51323
VIT_00s0230g00020	No hit	49.7333	23.54	-2.11272
VIT_00s0230g00030	No hit	15.5333	20.055	1.29109
VIT_00s0230g00040	No hit	29.5667	39.425	1.33343
VIT_00s0230g00050	Heat shock protein binding	726	766	1.0551
VIT_00s0230g00060	Heat shock protein binding	31.6	42.05	1.3307
VIT_00s0230g00070	No hit	23.4667	27.63	1.17741
VIT_00s0230g00080	Copper-binding family protein	324	189	-1.71429
VIT_00s0230g00090	No hit	182.333	84.15	-2.16677
VIT_00s0230g00100	ATP binding	32.6667	64.3	1.96837
VIT_00s0230g00110	No hit	56.7	62.6	1.10406
VIT_00s0230g00130	Unknown	10.58	13.35	1.26181
VIT_00s0230g00140	MAP3K delta-1 protein kinase	275.333	290	1.05327
VIT_00s0230g00150	No hit	45.6333	54.25	1.18882
VIT_00s0230g00160	No hit	41.9	33.5	-1.25075
VIT_00s0231g00020	Zinc finger (C3HC4-type ring finger)	722.333	623	-1.15944
VIT_00s0231g00030	Xyloglucan endotransglucosylase/hydrolase precursor	21.9167	28.1	1.28213
VIT_00s0231g00040	RPM1-interacting protein 4	2733.33	1390	-1.96643
VIT_00s0231g00050	ATP binding protein	74.2333	60.25	-1.23209
VIT_00s0231g00070	Auxin-responsive protein	103	120.1	1.16602
VIT_00s0231g00080	No hit	29.6333	65.35	2.20529
VIT_00s0231g00090	No hit	1883.33	1850	-1.01802
VIT_00s0233g00010	No hit	40.8	33.6	-1.21429
VIT_00s0233g00020	Transaldolase	4540	4650	1.02423
VIT_00s0233g00030	Trehalose-6-phosphate phosphatase	2026.67	2265	1.1176
VIT_00s0233g00040	C-terminal processing protease	22.8867	28.45	1.24308
VIT_00s0233g00050	Exostosin (Xyloglucan galactosyltransferase KATAMARI 1)	1450	2160	1.48966
VIT_00s0233g00060	3-oxoacyl-[acyl-carrier-protein] synthase 3 A, chloroplast precursor	1803.33	2015	1.11738
VIT_00s0233g00070	No hit	32.8333	41.85	1.27462
VIT_00s0233g00080	Ethylene overproducer 1 (ETO1)	26.8267	36.905	1.37568
VIT_00s0233g00090	Vacuolar protein sorting 41 (VPS41)	24.43	94.3	3.86001
VIT_00s0233g00100	PLATZ transcription factor	90.9	125.65	1.38229
VIT_00s0233g00120	flavin-containing monooxygenase family protein / FMO family protein	82.9267	36.3	-2.28448
VIT_00s0233g00130	flavin-containing monooxygenase family protein / FMO family protein	33.41	19.935	-1.67595
VIT_00s0233g00140	Protein NAP1 (Nck-associated protein 1)	16.05	32.935	2.05202
VIT_00s0233g00150	No hit	80.6	87.8	1.08933
VIT_00s0233g00160	DEAD box RNA helicase RH15	63.2333	46.7	-1.35403
VIT_00s0233g00170	Flavin-containing monooxygenase 3	23.6	95.385	4.04174
VIT_00s0233g00180	flavin-containing monooxygenase 3	583	497	-1.17304
VIT_00s0233g00190	Unknown	380.667	589.5	1.5486
VIT_00s0238g00010	No hit	105.833	124.5	1.17638
VIT_00s0238g00020	Unknown	120.867	190.5	1.57612
VIT_00s0238g00030	Unknown	35.2433	32.43	-1.08675
VIT_00s0238g00040	R protein disease resistance protein	51.3333	34.6	-1.48362
VIT_00s0238g00060	RPS4 (resistant to p. syringae 4)	25	40.35	1.614
VIT_00s0238g00070	TIR-NBS-LRR disease resistance	24.9667	28.82	1.15434
VIT_00s0238g00080	TIR-NBS-LRR disease resistance	8.85	11.995	1.35537
VIT_00s0238g00090	TIR-NBS-LRR disease resistance	961.333	464.5	-2.06961
VIT_00s0238g00110	HAT dimerisation domain-containing protein	22166.7	24650	1.11203
VIT_00s0238g00120	No hit	1184.67	1156	-1.0248
VIT_00s0238g00130	RPS4 (resistant to p. syringae 4)	513.333	567.5	1.10552
VIT_00s0239g00010	CTV.22	505.333	589	1.16557
VIT_00s0239g00020	AML1 (arabidopsis mei2-like protein 1)	483	565.5	1.17081
VIT_00s0239g00030	14-3-3 protein GF14 nu (GRF7)	29.0233	18.22	-1.59294
VIT_00s0239g00040	No hit	96.9	125.6	1.29618
VIT_00s0239g00050	No hit	332.333	450	1.35406
VIT_00s0239g00060	No hit	60	39.25	-1.52866
VIT_00s0239g00070	CTV.22	90.6	103.45	1.14183
VIT_00s0239g00080	No hit	23.4267	15.975	-1.46646
VIT_00s0239g00090	No hit	109.233	104.45	-1.0458
VIT_00s0239g00100	No hit	7.08333	14.67	2.07106
VIT_00s0239g00110	Mei2 AML1	113.8	147	1.29174
VIT_00s0239g00120	No hit	316.333	419	1.32455
VIT_00s0239g00130	No hit	445.333	622.5	1.39783
VIT_00s0239g00140	Mei2 AML4	144.367	178	1.23297
VIT_00s0239g00150	CTV.22	164.067	199.5	1.21597
VIT_00s0239g00160	No hit	85.6	92.4	1.07944
VIT_00s0240g00010	Glutathione S-transferase 23 GSTU23	5920	2435	-2.43121
VIT_00s0240g00020	Glutathione S-transferase 23 GSTU23	45.47	51.5	1.13261
VIT_00s0240g00050	Glutathione S-transferase 8 GSTU19	12926.7	6615	-1.95414
VIT_00s0240g00060	No hit	394	423	1.0736
VIT_00s0245g00010	Integral membrane protein	23.5233	23.365	-1.00678
VIT_00s0245g00030	Integral membrane family protein	48.8667	18.05	-2.70729
VIT_00s0245g00040	Unknown	1433.33	1145	-1.25182
VIT_00s0245g00050	Oleoyl-acyl carrier protein thioesterase, chloroplast precursor	966.333	811.5	-1.1908
VIT_00s0245g00060	No hit	884.667	1100	1.24341
VIT_00s0245g00070	Heptaprenyl diphosphate synthase component II	740.667	750	1.0126
VIT_00s0246g00010	NADH dehydrogenase subunit 7	203	201.5	-1.00744
VIT_00s0246g00020	No hit	54.8667	51.15	-1.07266
VIT_00s0246g00030	No hit	33.72	23.005	-1.46577
VIT_00s0246g00040	No hit	92.2333	55.85	-1.65145
VIT_00s0246g00050	NADH dehydrogenase I subunit 2	2436.67	2000	-1.21833
VIT_00s0246g00060	Cytochrome c-type biogenesis protein CcmF	64.7333	56.5	-1.14572
VIT_00s0246g00070	NADH dehydrogenase subunit 7	188	308	1.6383
VIT_00s0246g00080	NADH dehydrogenase subunit 7	1592.33	2387.5	1.49937
VIT_00s0246g00090	NADH dehydrogenase (ubiquinone) Fe-S protein 2	376.667	521	1.38319
VIT_00s0246g00100	NADH dehydrogenase subunit 7	80.4333	95	1.1811
VIT_00s0246g00110	No hit	258	304.5	1.18023
VIT_00s0246g00120	No hit	13.2267	21.28	1.60887
VIT_00s0246g00130	No hit	18.7	27.5	1.47059
VIT_00s0246g00140	NADH-plastoquinone oxidoreductase subunit 5	65.2333	57.2	-1.14044
VIT_00s0246g00150	Ribosomal protein L32	2096.67	3505	1.6717
VIT_00s0246g00160	No hit	273.333	355.5	1.30061
VIT_00s0246g00170	C-type cytochrome synthesis protein	5680	11700	2.05986
VIT_00s0246g00180	NADH-plastoquinone oxidoreductase subunit 4	77433.3	103000	1.33018
VIT_00s0246g00190	NADH-plastoquinone oxidoreductase subunit 4	3880	4210	1.08505
VIT_00s0246g00200	Photosystem I iron-sulfur center (Photosystem I subunit VII)	123633	156500	1.26584
VIT_00s0246g00210	No hit	4376.67	5280	1.2064
VIT_00s0246g00220	F-type H+-transporting ATPase subunit 8	3410	4210	1.2346
VIT_00s0246g00230	Cytochrome c oxidase subunit III	36566.7	34500	-1.0599
VIT_00s0246g00240	Ribosomal protein S1 (Rps1 protein)	100.333	124.9	1.24485
VIT_00s0250g00010	Prolylcarboxypeptidase	10.54	8.76	-1.2032
VIT_00s0250g00020	Protein tyrosine phosphatase	1163.67	2080	1.78745	*
VIT_00s0250g00030	Glycosyltransferase family protein 1	665	648	-1.02623
VIT_00s0250g00040	DNA binding protein, Plastid envelope	1244.33	1525	1.22556
VIT_00s0250g00050	ARF GTPase activator, ARF-GAP Domain 6	69.6667	77	1.10526
VIT_00s0250g00060	Retrotransposon protein, Unclassified	242.333	310	1.27923
VIT_00s0250g00080	Unknown	86.1667	65.2	-1.32157
VIT_00s0250g00090	Oxidoreductase, 2OG-Fe(II) oxygenase	2980	2640	-1.12879
VIT_00s0251g00010	No hit	162.633	125	-1.30107
VIT_00s0251g00020	No hit	402.667	319.5	-1.2603
VIT_00s0251g00050	No hit	306	164.5	-1.86018
VIT_00s0251g00060	No hit	29.3	29.65	1.01195
VIT_00s0251g00080	No hit	57.0867	14.07	-4.05733
VIT_00s0252g00010	RecA	220.667	342	1.54985
VIT_00s0252g00020	Unknown	1356.67	1370	1.00983
VIT_00s0252g00030	Unknown	3290	2970	-1.10774
VIT_00s0252g00040	Cytokinin oxidase	53.3333	34.155	-1.56151
VIT_00s0252g00050	Unknown	2566.67	3140	1.22338
VIT_00s0252g00060	DnaJ homolog, subfamily C, member 7	47.6333	58.45	1.22708
VIT_00s0252g00070	Translation initiation factor eIF-3 subunit 5	15733.3	12900	-1.21964
VIT_00s0252g00080	Ribosomal protein S4	8530	6050	-1.40992
VIT_00s0252g00090	Ribosomal protein S4	2326.67	1700	-1.36863
VIT_00s0252g00100	Ribosomal protein S4	3120	2825	-1.10442
VIT_00s0252g00110	Carbonic anhydrase	37.8667	19.035	-1.98932
VIT_00s0252g00120	Carbonic anhydrase	8.72333	3.505	-2.48883
VIT_00s0252g00130	Calcium-binding protein CML	23300	14650	-1.59044
VIT_00s0253g00010	Pyruvate decarboxylase 1 [Vitis vinifera]	29.06	60.94	2.09704
VIT_00s0253g00020	No hit	35.9	23.6	-1.52119
VIT_00s0253g00030	BTI2 (VIRB2- interacting protein 2)	3.43333	3.21	-1.06957
VIT_00s0253g00040	Monocopper oxidase SKS17 (SKU5 Similar 17)	359.633	366	1.0177
VIT_00s0253g00050	Monocopper oxidase SKS15 (SKU5 Similar 15)	108.677	30.95	-3.51136
VIT_00s0253g00060	OBF binding protein 2	276.667	343	1.23976
VIT_00s0253g00070	Unknown	4096.67	3685	-1.11171
VIT_00s0253g00080	Methyl jasmonate esterase	6.72333	24.555	3.65221
VIT_00s0253g00090	Methyl jasmonate esterase	121.867	97.75	-1.24672
VIT_00s0253g00100	Methyl jasmonate esterase	28.6433	29.605	1.03357
VIT_00s0253g00110	Methyl jasmonate esterase	75.8333	63.55	-1.19329
VIT_00s0253g00140	Polyneuridine-aldehyde esterase precursor	1186.67	1195	1.00702
VIT_00s0253g00150	Methyl jasmonate esterase	5916.67	4180	-1.41547
VIT_00s0253g00160	Methyl jasmonate esterase	2471.33	2995	1.2119
VIT_00s0253g00170	Methyl jasmonate esterase	2576.67	2795	1.08473
VIT_00s0253g00180	No hit	99.3	100.25	1.00957
VIT_00s0254g00010	Unknown	793.333	955	1.20378
VIT_00s0254g00030	Heat shock cognate 70 kDa protein 3 (HSC70-3) (HSP70-3)	22.1367	27.705	1.25154
VIT_00s0254g00040	Heat shock cognate 70 kDa protein 3 (HSC70-3) (HSP70-3)	11273.3	4490	-2.51076
VIT_00s0256g00010	Unknown	208.667	446	2.13738
VIT_00s0256g00020	Unknown	80.4	139	1.72886
VIT_00s0256g00030	Ankyrin repeat protein	2673.33	3995	1.49439
VIT_00s0256g00040	Ankyrin repeat protein	2350	3175	1.35106
VIT_00s0256g00050	Unknown	435.333	647	1.48622
VIT_00s0256g00060	Unknown	16.0967	27.92	1.73452
VIT_00s0256g00080	basic helix-loop-helix (bHLH) family	63.8333	79.75	1.24935
VIT_00s0256g00100	No hit	30.8367	26.83	-1.14934
VIT_00s0256g00110	Ankyrin repeat protein	3160	4200	1.32911
VIT_00s0256g00120	Unknown	271.333	623.5	2.29791
VIT_00s0256g00130	No hit	67.6333	66.7	-1.01399
VIT_00s0258g00010	Receptor serine/threonine kinase	2106.67	3325	1.57832
VIT_00s0258g00020	Receptor serine/threonine kinase	5220	6405	1.22701
VIT_00s0258g00030	No hit	295.667	806.5	2.72773	*
VIT_00s0258g00040	Ser/Thr receptor-like kinase1	8726.67	6410	-1.36141
VIT_00s0258g00050	Receptor serine/threonine kinase	1180.33	858.5	-1.37488
VIT_00s0258g00060	Receptor-like kinase ARK1AS	4553.33	5530	1.21449
VIT_00s0258g00070	Receptor-like kinase ARK1AS	901.333	1165	1.29253
VIT_00s0258g00080	Brassinosteroid insensitive 1-associated receptor kinase 1	2113.33	3340	1.58044
VIT_00s0258g00090	Brassinosteroid insensitive 1-associated receptor kinase 1	728.667	1190	1.63312
VIT_00s0258g00100	Receptor serine/threonine kinase	1675.67	2390	1.4263
VIT_00s0258g00110	Receptor serine/threonine kinase	208.467	194	-1.07457
VIT_00s0258g00120	Pentatricopeptide repeat-containing protein	324	397.5	1.22685
VIT_00s0258g00130	Receptor kinase homolog LRK10	1105.67	402.5	-2.747
VIT_00s0258g00140	Brassinosteroid insensitive 1-associated receptor kinase 1	1887.67	547.5	-3.44779
VIT_00s0259g00010	Unknown	46.6333	41.365	-1.12736
VIT_00s0259g00020	Histone H2A	76.6333	46.85	-1.63572
VIT_00s0259g00030	No hit	421.333	698.5	1.65783
VIT_00s0259g00040	Histone H2A	1690.33	2520	1.49083
VIT_00s0259g00050	No hit	120.4	127.45	1.05855
VIT_00s0259g00060	No hit	45.0633	39.5	-1.14084
VIT_00s0259g00070	Proline-rich family protein	25100	32850	1.30876
VIT_00s0259g00080	Metal ion binding	74.1333	130.75	1.76371
VIT_00s0259g00090	5'-AMP-activated protein kinase beta-2 subunit	114.267	143.8	1.25846
VIT_00s0259g00100	Proline-rich family protein	23966.7	31850	1.32893
VIT_00s0259g00110	ATFP3 (Arabidopsis thaliana farnesylated protein 3	2606.67	4080	1.56522
VIT_00s0259g00120	Oligopeptide transporter OPT3	42.8667	48.05	1.12092
VIT_00s0259g00130	Protein kinase beta-1 subunit 5'-AMP-activated	985	1235	1.25381
VIT_00s0259g00140	Oligopeptide transporter OPT3	3403.33	4145	1.21792
VIT_00s0259g00150	5'-AMP-activated protein kinase beta-2 subunit	22.9667	19.75	-1.16287
VIT_00s0259g00160	Acyl carrier protein, mitochondrial 3	35.9	33.5	-1.07164
VIT_00s0259g00170	Unknown	110.967	245.5	2.21238
VIT_00s0259g00180	Nuclear transcription factor Y subunit B-3	6630	6240	-1.0625
VIT_00s0259g00190	Nudix hydrolase 2	5866.67	4880	-1.20219
VIT_00s0259g00200	Nudix hydrolase 2	806	776.5	-1.03799
VIT_00s0259g00210	DNA-binding protein	88.7333	94.4	1.06386
VIT_00s0260g00030	No hit	62.59	36.625	-1.70894
VIT_00s0260g00040	Leucine-rich repeat family protein	137.667	158	1.1477
VIT_00s0260g00050	Retroelement pol polyprotein	94.1533	104.05	1.10511
VIT_00s0260g00060	FK506-binding protein genes family (VvFKBP15)	7523.33	5335	-1.41018	*
VIT_00s0260g00070	FK506-binding protein genes family (VvFKBPa)	1573.33	978.5	-1.6079
VIT_00s0260g00080	Ribosomal protein L32 60S	10423.3	8890	-1.17248
VIT_00s0261g00010	Unknown	1397	1535	1.09878
VIT_00s0261g00020	Unknown	259	238	-1.08824
VIT_00s0261g00040	Unknown	76.6667	206.5	2.69348
VIT_00s0261g00050	No hit	27.9533	38.05	1.3612
VIT_00s0262g00010	Receptor kinase RK20-1	2300	1985	-1.15869
VIT_00s0262g00020	Receptor kinase RK20-1	28.6433	24.51	-1.16864
VIT_00s0262g00030	CRK10 (cysteine-rich RLK10)	358.667	220.5	-1.62661
VIT_00s0262g00070	No hit	91.4	118.45	1.29595
VIT_00s0262g00080	Receptor kinase RK20-1	117.1	59.45	-1.96972
VIT_00s0262g00090	Receptor kinase RK20-1	143.167	74.35	-1.92558
VIT_00s0262g00100	No hit	20.6667	31.32	1.51548
VIT_00s0262g00110	6-phosphogluconate dehydrogenase, decarboxylating	129.8	96.25	-1.34857
VIT_00s0262g00120	Receptor kinase RK20-1	2215.33	857	-2.58499
VIT_00s0262g00130	Receptor-like protein kinase homolog RK20-1	49.6667	34.65	-1.43338
VIT_00s0262g00150	Glycine-rich protein	136.3	152.5	1.11886
VIT_00s0262g00160	E3 ubiquitin-protein ligase HUWE1	17.59	23.39	1.32973
VIT_00s0262g00170	E3 ubiquitin-protein ligase HUWE1	89.6667	98.7	1.10074
VIT_00s0262g00180	S-locus lectin protein kinase	396	331	-1.19637
VIT_00s0264g00010	Unknown	36.5	53.4	1.46301
VIT_00s0264g00020	Zinc finger (C3HC4-type ring finger)	3950	3760	-1.05053
VIT_00s0264g00030	Aconitate hydratase, cytoplasmic	9193.33	6520	-1.41002
VIT_00s0264g00040	Prolyl 4-hydroxylase, alpha subunit	2836.67	2050	-1.38374
VIT_00s0264g00050	Unknown	1552	1360	-1.14118
VIT_00s0264g00060	Unknown	956.333	611.5	-1.56391
VIT_00s0264g00070	DNA-directed RNA polymerase II subunit A	10.4033	13.825	1.3289
VIT_00s0264g00080	DNA-directed RNA polymerase II subunit A	32.4067	22.005	-1.4727
VIT_00s0264g00090	Phospholipase D delta isoform 1b	27.2	52.6	1.93382
VIT_00s0264g00100	Phospholipase D delta isoform 1b	4353.33	5190	1.19219
VIT_00s0264g00110	Pentatricopeptide (PPR) repeat	68.6333	78.55	1.14449
VIT_00s0264g00120	Transformer serine/arginine-rich ribonucleoprotein	7363.33	5445	-1.35231
VIT_00s0264g00130	Ankyrin repeat protein, chloroplast precursor (AKRP)	772	901.5	1.16775
VIT_00s0265g00010	Phosphoglycerate mutase	1395	1695	1.21505
VIT_00s0265g00020	TRNA synthetase class I (C)	2616.67	2360	-1.10876
VIT_00s0265g00030	Deoxyoctulonosic acid synthetase	534.333	420	-1.27222
VIT_00s0265g00040	Pentatricopeptide (PPR) repeat	317.667	291	-1.09164
VIT_00s0265g00050	1,3-beta-glucan synthase	3326.67	4530	1.36172
VIT_00s0265g00060	Unknown	1233.33	1370	1.11081
VIT_00s0265g00070	Ubiquitin-conjugating enzyme E2 O	940.667	1165	1.23848
VIT_00s0265g00080	Ribosomal protein L21	80.0333	115.2	1.4394
VIT_00s0265g00090	Unknown	3408.67	776	-4.39261
VIT_00s0265g00100	Lectin-receptor like protein kinase 3	846.333	742.5	-1.13984
VIT_00s0265g00110	Lectin-receptor like protein kinase 3	57.4433	27.35	-2.1003
VIT_00s0265g00120	EMB2756 (embryo defective 2756)	466.667	555.5	1.19036
VIT_00s0265g00130	Unknown	2533.33	2710	1.06974
VIT_00s0265g00140	No hit	100.967	86.25	-1.17063
VIT_00s0265g00170	Lipoxygenase	54.3667	68.3	1.25628
VIT_00s0266g00010	Linalool synthase (VvTPS53)	215.667	208.35	-1.03512
VIT_00s0266g00020	Linalool synthase (VvTPS64)	25.99	17.545	-1.48133
VIT_00s0266g00030	Receptor kinase 2	331.333	331	-1.00101
VIT_00s0266g00040	(+)-delta-cadinene synthase isozyme A	40.3967	20.945	-1.9287
VIT_00s0266g00070	Linalool synthase (VvTPS54), (3S)- Linalool syn	45.7667	40.41	-1.13256
VIT_00s0266g00080	No hit	236	266.5	1.12924
VIT_00s0266g00090	ARK3 (Arabidopsis Receptor Kinase 3)	16.2967	13.6	-1.19828
VIT_00s0267g00020	Dynamin-2A	108.033	158.25	1.46483
VIT_00s0267g00030	Unknown	12.54	10.12	-1.23913
VIT_00s0267g00040	No hit	42.0967	16.985	-2.47846
VIT_00s0267g00050	No hit	237.667	326	1.37167
VIT_00s0267g00060	No hit	28.3	28.1	-1.00712
VIT_00s0268g00020	Phytase	249.667	295.5	1.18358
VIT_00s0268g00030	Myosin-like protein XIA	12.06	25.2	2.08955
VIT_00s0269g00010	far-red impaired responsive family protein	587.667	608	1.0346
VIT_00s0269g00020	Unknown	3033.33	3460	1.14066
VIT_00s0269g00030	No hit	64.9	105.6	1.62712
VIT_00s0269g00040	Unknown	96.7	137.8	1.42503
VIT_00s0269g00050	IMP dehydrogenase/GMP reductase	309.667	476.5	1.53875	*
VIT_00s0269g00060	No hit	38.9333	47.25	1.21361
VIT_00s0269g00070	No hit	127.333	114	-1.11696
VIT_00s0269g00080	Peptidase C50, separase	1813.33	2045	1.12776
VIT_00s0269g00100	Ankyrin	66.0333	64.85	-1.01825
VIT_00s0269g00110	Ankyrin repeat protein	92.4667	318.05	3.43962
VIT_00s0269g00120	Ankyrin repeat protein	55.6333	60.05	1.07939
VIT_00s0269g00130	Ankyrin	2533.33	6895	2.72171
VIT_00s0269g00140	Ankyrin	71.2667	77.75	1.09097
VIT_00s0269g00150	IMP dehydrogenase/GMP reductase	1368.67	1205	-1.13582
VIT_00s0269g00170	No hit	24.0033	40.23	1.67602
VIT_00s0269g00180	Ankyrin repeat protein family	70.26	118.35	1.68446
VIT_00s0270g00010	No hit	15.99	24.14	1.50969
VIT_00s0270g00020	No hit	46.9733	29.79	-1.57682
VIT_00s0270g00030	NC domain-containing protein	71.2667	79.65	1.11763
VIT_00s0270g00040	Ribosomal protein S18 30S	6551.33	14900	2.27435
VIT_00s0270g00050	Unknown	48700	40600	-1.19951
VIT_00s0270g00090	Pentatricopeptide (PPR) repeat	32.7667	65.6	2.00203	*
VIT_00s0270g00100	Diphthamide synthesis DPH2 family	475	510	1.07368
VIT_00s0270g00110	No hit	84.5	72.15	-1.17117
VIT_00s0270g00120	Alpha-amylase/subtilisin inhibitor	424.333	59.95	-7.07812
VIT_00s0270g00130	RKF2 (receptor-like serine/threonine kinase 2)	116.533	94.05	-1.23906
VIT_00s0271g00010	Linalool synthase (VvTPS55)	46.5333	31.39	-1.48243
VIT_00s0271g00020	S-locus protein kinase	572	846	1.47902	*
VIT_00s0271g00030	Linalool synthase (VvTPS65)	218.333	200.5	-1.08894
VIT_00s0271g00040	Pentatricopeptide (PPR) repeat	433.667	444	1.02383
VIT_00s0271g00050	Pentatricopeptide (PPR) repeat	27.4067	38.005	1.38671
VIT_00s0271g00060	Linalool synthase (VvTPS56), (E)- Nerolidol syn	190	180.2	-1.05438
VIT_00s0271g00070	Pentatricopeptide (PPR) repeat	267.667	283.5	1.05915
VIT_00s0271g00080	Pentatricopeptide (PPR) repeat membrane-associated salt-inducible protein	328.667	360.5	1.09686
VIT_00s0271g00090	Unknown	2172.67	3825	1.76051
VIT_00s0271g00100	Unknown	971.667	1255	1.2916
VIT_00s0271g00110	flavodoxin-like quinone reductase 1	2773	234.5	-11.8252
VIT_00s0273g00020	Calcium-dependent protein kinase 13 CPK13	3803.33	3035	-1.25316
VIT_00s0273g00030	No hit	77.2333	91.3	1.18213
VIT_00s0273g00040	CTV.22	165.6	184.5	1.11413
VIT_00s0274g00010	DNA mismatch repair protein MSH3	13.0667	7.435	-1.75745
VIT_00s0274g00020	No hit	25.17	11.75	-2.14213
VIT_00s0274g00030	Linalool synthase, partial	27.9033	32.5	1.16474
VIT_00s0274g00040	Pentatricopeptide (PPR) repeat membrane-associated salt-inducible protein	399.667	359	-1.11328
VIT_00s0274g00050	Unknown	1981.67	3425	1.72834
VIT_00s0274g00060	Glycine-rich protein	1634	1915	1.17197
VIT_00s0274g00070	basic helix-loop-helix (bHLH) family	810.333	533	-1.52033
VIT_00s0274g00080	Benzoquinone reductase	715.667	126.5	-5.65744
VIT_00s0274g00090	Quinone oxidoreductase	3800	1700	-2.23529
VIT_00s0275g00010	Photosystem II protein D2	112000	144500	1.29018
VIT_00s0275g00030	Ycf1	5216.67	8720	1.67157
VIT_00s0275g00060	Disease resistance protein (TIR-NBS-LRR class)	63.2333	95.7	1.51344
VIT_00s0276g00010	No hit	199.333	300	1.50502
VIT_00s0276g00020	No hit	99.7	111.85	1.12187
VIT_00s0276g00030	No hit	30.4533	24.395	-1.24834
VIT_00s0276g00050	R protein MLA10	972.333	975.5	1.00326
VIT_00s0276g00060	CC-NBS-LRR class	77.2667	98.8	1.27869
VIT_00s0276g00070	R protein disease resistance protein	110.633	110.7	1.0006
VIT_00s0276g00080	R protein disease resistance protein	48.9333	72.65	1.48467
VIT_00s0279g00010	Unknown	35.7333	45.65	1.27752
VIT_00s0279g00030	Heat shock protein binding	1203.33	1318.5	1.09571
VIT_00s0279g00040	Heat shock protein binding	1031.67	1411	1.36769
VIT_00s0279g00050	Heat shock protein binding	17.6	17.55	-1.00285
VIT_00s0279g00060	No hit	14.2967	9.995	-1.43038
VIT_00s0279g00070	ZFWD1 (zinc finger WD40 repeat protein 1)	27.9167	25.1	-1.11222
VIT_00s0279g00080	NADP dependent malic enzyme	39.8667	29.9	-1.33333
VIT_00s0279g00090	Copper-binding family protein	38.1933	31.615	-1.20808
VIT_00s0279g00100	No hit	429.667	244	-1.76093
VIT_00s0279g00110	No hit	97.5667	79.55	-1.22648
VIT_00s0279g00120	No hit	25.47	18.89	-1.34833
VIT_00s0281g00010	Ankyrin repeat protein	584.333	732	1.25271	*
VIT_00s0281g00020	Ankyrin repeat protein	69.1667	54.6	-1.26679
VIT_00s0281g00030	No hit	17.77	23.29	1.31064
VIT_00s0282g00010	Methionine sulfoxide reductase	4930	5460	1.10751
VIT_00s0282g00020	K+ efflux antiporter (KEA3)	248	249.5	1.00605
VIT_00s0282g00030	Leaf senescence protein	174.667	173	-1.00963
VIT_00s0282g00040	Major facilitator superfamily protein (MFS) Spinster	103.1	126	1.22211
VIT_00s0282g00050	Separase	190.667	259.5	1.36101
VIT_00s0282g00060	No hit	14.0233	14.72	1.04968
VIT_00s0283g00010	Amidase	98.2333	89.5	-1.09758
VIT_00s0283g00020	Tudor domain protein 4SNc	1276.67	1070.5	-1.19259
VIT_00s0283g00030	Calnexin 1 (CNX1)	15823.3	4915	-3.2194
VIT_00s0283g00050	Geranyl diphosphate synthase	561.667	699.5	1.2454
VIT_00s0283g00060	Unknown	24600	16500	-1.49091	*
VIT_00s0283g00070	Short-chain dehydrogenase/reductase (SDR)	539	438.5	-1.22919	*
VIT_00s0283g00080	MtN19-like protein	22.7433	29.215	1.28455
VIT_00s0283g00090	No hit	4740	3705	-1.27935
VIT_00s0285g00010	CBL-interacting protein kinase 9 (CIPK9)	131.6	134.8	1.02432
VIT_00s0285g00020	CBL-interacting protein kinase 23 (CIPK23)	1360	1740	1.27941
VIT_00s0285g00030	ZFWD1 (zinc finger WD40 repeat protein 1)	80.4667	38.15	-2.10922
VIT_00s0285g00040	No hit	31.93	27.8	-1.14856
VIT_00s0285g00050	No hit	170.133	237.5	1.39596
VIT_00s0285g00060	Glutamate carboxypeptidase (AMP1)	911.333	598.5	-1.5227
VIT_00s0285g00070	Glutamate carboxypeptidase (AMP1)	78.7	89.2	1.13342
VIT_00s0285g00080	Beta-galactosidase	478.667	688.5	1.43837
VIT_00s0285g00090	Small G protein / RhoGAP	17.7333	23.15	1.30545
VIT_00s0286g00010	ARK3 (Arabidopsis Receptor Kinase 3)	3516.67	2285	-1.53902
VIT_00s0286g00020	Curculin (mannose-binding) lectin	94.5333	61.15	-1.54593
VIT_00s0286g00030	S-locus protein kinase	120.867	155	1.2824
VIT_00s0286g00040	S-locus protein kinase	20.8133	24.365	1.17064
VIT_00s0286g00050	S-locus protein kinase	1080.33	1800	1.66615	*
VIT_00s0286g00060	S-locus protein kinase	40.0733	27.83	-1.43993
VIT_00s0286g00080	Unknown	51.4333	66.95	1.30169
VIT_00s0286g00090	No hit	85.2667	143.4	1.68178
VIT_00s0286g00100	S-locus protein kinase	135	176.5	1.30741
VIT_00s0286g00110	S-locus protein kinase	1172	1790	1.5273	*
VIT_00s0286g00120	S-locus protein kinase	26.6933	70.715	2.64916
VIT_00s0286g00130	S-locus lectin protein kinase	274.333	365	1.3305
VIT_00s0286g00140	Serine/threonine-protein kinase receptor ARK3	689.667	1235	1.79072	*
VIT_00s0287g00010	Histone-lysine N-methyltransferase, H3 lysine-9 specific SUVH5	350.333	363.5	1.03758
VIT_00s0287g00020	Unknown	27.1033	13.19	-2.05484
VIT_00s0287g00030	No hit	81.3667	71.45	-1.13879
VIT_00s0287g00040	GATA transcription factor 28	1121	1024.5	-1.09419
VIT_00s0287g00050	Unknown	271.333	179.5	-1.51161
VIT_00s0287g00070	No hit	1203.67	1325	1.1008
VIT_00s0287g00080	Vesicle-associated membrane protein	6870	6380	-1.0768
VIT_00s0287g00090	No hit	11.4033	16.125	1.41406
VIT_00s0287g00100	No hit	57.3333	21.355	-2.68477
VIT_00s0288g00010	R protein L6	78.3667	71.7	-1.09298
VIT_00s0288g00020	Nematode resistance-like protein	1829.33	1060.5	-1.72497
VIT_00s0288g00030	Unknown	108.62	67.745	-1.60337
VIT_00s0288g00040	TIR-NBS disease resistance	50.5	53.5	1.05941
VIT_00s0288g00050	V-type H+-transporting ATPase subunit G	62.5	81.25	1.3
VIT_00s0288g00060	No hit	74.0333	109.65	1.48109
VIT_00s0288g00070	Disease resistance protein	1119.67	668	-1.67615
VIT_00s0291g00020	Unknown	5373.33	3550	-1.51362
VIT_00s0291g00030	ERF/AP2 Gene Family (VvERF067)	26.23	44.05	1.67937
VIT_00s0291g00050	Octicosapeptide/Phox/Bem1p (PB1) domain-containing protein	503.333	539	1.07086
VIT_00s0291g00060	Inorganic phosphate transporter 2-1, chloroplast precursor	15333.3	11950	-1.28312
VIT_00s0291g00070	Unknown	253.667	286	1.12746
VIT_00s0291g00080	Unknown	162.333	193	1.18891
VIT_00s0291g00090	Cyclin-related	107.767	82.15	-1.31183
VIT_00s0291g00100	ABC Transporter (VvTAP1 - VvABCB21)	1750	2005	1.14571
VIT_00s0294g00010	Receptor serine/threonine kinase	140.1	184.5	1.31692
VIT_00s0294g00020	Kinase	254.167	216	-1.1767
VIT_00s0294g00030	No hit	64.3667	68.6	1.06577
VIT_00s0294g00040	Receptor serine/threonine kinase	165.567	165	-1.00343
VIT_00s0294g00060	Receptor serine/threonine kinase	600	570.5	-1.05171
VIT_00s0294g00070	Ser/Thr receptor-like kinase1	5063.33	5275	1.0418
VIT_00s0294g00080	Receptor kinase homolog LRK10	205.5	403.5	1.9635
VIT_00s0294g00090	Ser/Thr receptor-like kinase1	992.667	788.5	-1.25893
VIT_00s0294g00100	Brassinosteroid insensitive 1-associated receptor kinase 1	111.767	154.5	1.38234
VIT_00s0299g00010	Acyl-CoA oxidase (ACX5)	229.767	176	-1.30549
VIT_00s0299g00030	E3 ubiquitin-protein ligase HOS1	2183.33	2155	-1.01315
VIT_00s0299g00040	Gibberellin 20-oxidase	257	273.5	1.0642
VIT_00s0299g00050	Gibberellin 20-oxidase	776.333	585.5	-1.32593
VIT_00s0299g00060	MYB divaricata	13066.7	11650	-1.1216
VIT_00s0299g00070	Unknown	26.6333	32.6	1.22403
VIT_00s0299g00080	Unknown	2620	1965	-1.33333
VIT_00s0299g00090	No hit	215.333	199.5	-1.07937
VIT_00s0299g00100	Arabidopsis thaliana homeobox protein 2	5950	7995	1.3437
VIT_00s0299g00110	Glycoprotein homolog, related	731.667	656.5	-1.1145
VIT_00s0301g00020	Unknown	1277.67	1127	-1.13369
VIT_00s0301g00030	Secretory carrier membrane protein (SCAMP3)	9763.33	9090	-1.07407
VIT_00s0301g00040	Glycine-rich protein	33600	12150	-2.76543
VIT_00s0301g00050	3'(2') 5'-bisphosphate nucleotidase	1200	1280	1.06667
VIT_00s0301g00060	No hit	46.6333	36.55	-1.27588
VIT_00s0301g00070	No hit	52.5667	47	-1.11844
VIT_00s0301g00080	No hit	906	740	-1.22432
VIT_00s0301g00090	NDA2 (alternative NAD(P)H dehydrogenase 2)	82	31.75	-2.58268
VIT_00s0301g00100	BFN1 (bifunctional nuclease I)	971	2075	2.13697
VIT_00s0301g00110	Bifunctional nuclease	1690	1765	1.04438
VIT_00s0301g00120	Late embryogenesis abundant protein	11.5233	21.105	1.8315
VIT_00s0301g00130	Late embryogenesis abundant protein	51.2	50.5	-1.01386
VIT_00s0301g00150	Late embryogenesis abundant protein	37.8967	26.4	-1.43548
VIT_00s0301g00160	Late embryogenesis abundant protein	34.7633	31.585	-1.10063
VIT_00s0301g00170	NADPH quinone oxidoreductase-like protein	10880	13750	1.26379
VIT_00s0301g00180	NADPH quinone oxidoreductase	1419.33	1770	1.24706
VIT_00s0301g00190	Beta-galactosidase	109.733	80.5	-1.36315
VIT_00s0302g00010	Unknown	294.333	305	1.03624
VIT_00s0302g00020	LYS/HIS transporter 7 LHT7	125.267	95.85	-1.3069
VIT_00s0302g00030	LYS/HIS transporter 7 LHT7	72.9333	52.05	-1.40122
VIT_00s0302g00040	No hit	40.2333	35.55	-1.13174
VIT_00s0302g00050	Zinc finger (DHHC type) family	1325.33	1460	1.10161
VIT_00s0302g00060	No hit	777.333	701.5	-1.1081
VIT_00s0304g00010	Unknown	2311	2720	1.17698
VIT_00s0304g00020	UNE2 (unfertilized embryo sac 2)	522	747.5	1.43199	*
VIT_00s0304g00030	VQ motif-containing protein	163.433	238.5	1.45931
VIT_00s0304g00040	Succinate dehydrogenase iron-sulfur protein, Mitochondrial	15.93	14.85	-1.07273
VIT_00s0304g00050	Electron transport SCO1/SenC family protein	511	473.5	-1.0792
VIT_00s0304g00060	TTL1 (tetratricopetide-repeat thioredoxin-like 1)	39.6533	29.95	-1.32398
VIT_00s0304g00070	Lipid-associated family protein	4676.67	3000	-1.55889
VIT_00s0304g00080	Trehalose-6-phosphate phosphatase	734	1695	2.30926	*
VIT_00s0308g00010	No hit	71.3533	32.41	-2.20158
VIT_00s0308g00020	Arginine decarboxylase [Vitis vinifera]	48.52	16.545	-2.93261
VIT_00s0308g00030	No hit	245	306	1.24898
VIT_00s0308g00040	No hit	17.2	86	5	*
VIT_00s0309g00010	No hit	189	183.5	-1.02997
VIT_00s0309g00020	Histone-lysine N-methyltransferase, H3 lysine-9 specific SUVH5	720.667	741	1.02821
VIT_00s0309g00040	ATP-dependent Clp protease proteolytic subunit (ClpP4)	11.65	10.16	-1.14665
VIT_00s0309g00050	Expansin (VvEXLB2)	306.667	1007.5	3.28533
VIT_00s0309g00080	ATP-dependent Clp protease proteolytic subunit (ClpP4)	3650	3880	1.06301
VIT_00s0309g00090	Expansin (VvEXLB3)	299.333	739.5	2.47049
VIT_00s0313g00010	Centromere protein	68.5333	53.1	-1.29065
VIT_00s0313g00020	Mechanosensitive ion channel MSCS-like 2	24.87	28.15	1.13189
VIT_00s0313g00030	Auxin-independent growth promoter	11110	12200	1.09811
VIT_00s0313g00040	PAS2 (PASTICCINO 2)	1381.67	1520	1.10012
VIT_00s0313g00050	RAB GDP dissociation inhibitor 1 ATGD1	328.667	346.5	1.05426
VIT_00s0313g00060	No hit	10.0233	10.445	1.04207
VIT_00s0313g00070	putative MADS-box Short Vegetal Phase 1 (VviSVP1)	495	739.5	1.49394
VIT_00s0313g00080	Kinesin motor protein	423	618.5	1.46217
VIT_00s0316g00010	Disease resistance protein	9966.67	5390	-1.8491
VIT_00s0316g00020	Chloride channel protein CLC-A	774.667	476	-1.62745
VIT_00s0316g00040	Disease resistance protein	189.333	238	1.25704
VIT_00s0316g00050	Chloride channel protein B	85.8367	59.315	-1.44713
VIT_00s0316g00060	HcrVf1 protein	18.2233	32.47	1.78178
VIT_00s0317g00010	Unknown	42.8167	39.275	-1.09018
VIT_00s0317g00020	Unknown	5353.33	10525	1.96606
VIT_00s0317g00030	Unknown	35.5	73.45	2.06901
VIT_00s0317g00040	Dehydroascorbate reductase	103.133	129.1	1.25178
VIT_00s0317g00050	Dehydroascorbate reductase	6930	5335	-1.29897
VIT_00s0317g00060	Unknown	611	440	-1.38864
VIT_00s0317g00070	Disease resistance-responsive	108.333	29.75	-3.64146
VIT_00s0317g00080	Dirigent protein	51.27	15.7	-3.26561
VIT_00s0317g00090	Disease resistance-responsive	31.66	34.195	1.08007
VIT_00s0317g00100	Splicing factor 3B subunit 3	5783.33	5095	-1.1351
VIT_00s0317g00110	Esterase/lipase/thioesterase	12460	4380	-2.84475
VIT_00s0317g00120	No hit	117.767	103.95	-1.13292
VIT_00s0317g00130	Ribosomal protein L35 (RPL35B) 60S	33233.3	20100	-1.6534	*
VIT_00s0317g00140	Exocyst subunit EXO70 H2	2056.33	285.5	-7.20257
VIT_00s0317g00150	Pectate lyase	221.667	214.5	-1.03341
VIT_00s0317g00160	Chalcone and stilbene synthases	11.8767	20.16	1.69745
VIT_00s0319g00010	No hit	196.3	335	1.70657
VIT_00s0319g00040	Small G protein / RhoGAP	5.39	5.37	-1.00372
VIT_00s0319g00050	Beta-galactosidase 10	673	805.5	1.19688
VIT_00s0319g00060	Glutamate carboxypeptidase (AMP1)	641	447.5	-1.4324
VIT_00s0319g00070	No hit	121.8	188.5	1.54762
VIT_00s0322g00010	Cyclin-D like protein	52.7667	69.65	1.31996
VIT_00s0322g00020	HHP4 (heptahelical protein 4)	1032.33	1130	1.09461
VIT_00s0322g00030	Alpha-6-galactosyltransferase	1713.33	1545	-1.10895
VIT_00s0322g00040	RuvB DNA helicase protein	4596.67	4160	-1.10497
VIT_00s0323g00010	No hit	9.73	12.71	1.30627
VIT_00s0323g00020	HSP associated protein	11900	6510	-1.82796	*
VIT_00s0323g00030	HSP associated protein	98.6333	117.45	1.19077
VIT_00s0323g00040	Unknown	24866.7	24950	1.00335
VIT_00s0323g00050	Invertase/pectin methylesterase inhibitor	2308.67	1905	-1.2119
VIT_00s0323g00060	Invertase/pectin methylesterase inhibitor	8943.33	3195	-2.79917
VIT_00s0323g00070	Pectin methylesterase inhibitor	31.1867	22.325	-1.39694
VIT_00s0323g00080	Elongation factor G, chloroplast precursor	4540	4650	1.02423
VIT_00s0323g00100	Vacuolar processing enzyme beta	144.833	282.2	1.94845
VIT_00s0324g00010	Leucine-rich repeat family protein	34.9333	66.5	1.90363
VIT_00s0324g00020	Hydrolase, alpha/beta fold	246	354	1.43902
VIT_00s0324g00030	Unknown	332.333	409.5	1.2322
VIT_00s0324g00040	Molecular chaperone DnaJ	7973.33	6760	-1.17949
VIT_00s0324g00050	UDP-glucose glucosyltransferase	1171.33	217.5	-5.38544
VIT_00s0324g00060	UDP-glycosyltransferase 85A8	781.667	470	-1.66312
VIT_00s0324g00070	Cis-zeatin O-beta-D-glucosyltransferase	473.667	484.5	1.02287
VIT_00s0324g00080	UDP-glucoronosyl and UDP-glucosyl transferase	191.333	595	3.10976	*
VIT_00s0324g00090	Pentatricopeptide (PPR) repeat	10.6833	17.835	1.66942
VIT_00s0324g00100	UDP-glycosyltransferase 85A1	36.2333	61.95	1.70975
VIT_00s0324g00110	Haloacid dehalogenase hydrolase	240.667	273.5	1.13643
VIT_00s0327g00010	No hit	499	680.5	1.36373
VIT_00s0327g00020	Glutamate carboxypeptidase (AMP1)	483.667	420	-1.15159
VIT_00s0327g00030	Small G protein / RhoGAP	32.6467	41.87	1.28252
VIT_00s0327g00070	Acyl-[acyl-carrier-protein] desaturase	1209.33	1042	-1.16059
VIT_00s0332g00010	Maturase matR	412.667	393	-1.05004
VIT_00s0332g00020	No hit	49.3767	34.595	-1.42728
VIT_00s0332g00030	Maturase matR	64.4667	75.3	1.16805
VIT_00s0332g00040	Unknown	12.4333	12.255	-1.01455
VIT_00s0332g00050	Cytochrome b6/f complex subunit IV petD	25300	50250	1.98617
VIT_00s0332g00060	ATP synthase CF1 beta subunit	49.8	58.1	1.16667
VIT_00s0332g00070	No hit	59.1333	57.2	-1.0338
VIT_00s0332g00080	Maturase K	56.2333	64.15	1.14078
VIT_00s0332g00090	Unknown	127.067	83.85	-1.5154
VIT_00s0332g00100	No hit	56.7667	65.4	1.15208
VIT_00s0332g00110	Photosystem II PsbF protein	7753.33	6785	-1.14272
VIT_00s0332g00120	No hit	830.667	922.5	1.11055
VIT_00s0332g00130	Cytochrome c-type biogenesis protein CcmF	68.5	65.35	-1.0482
VIT_00s0332g00140	NADH dehydrogenase (ubiquinone) Fe-S protein 2	6636.67	8115	1.22275
VIT_00s0332g00150	No hit	946	1591.5	1.68235
VIT_00s0332g00160	NADH dehydrogenase subunit 7	8066.67	6900	-1.16908
VIT_00s0332g00170	NADH dehydrogenase subunit 7	200.333	225	1.12313
VIT_00s0333g00010	fimbrin 1	39.6633	19.345	-2.05031
VIT_00s0333g00020	Unknown	916.333	1215	1.32594
VIT_00s0333g00030	Coiled-coil domain-containing protein 94	116.6	110.75	-1.05282
VIT_00s0333g00040	Early tobacco anther 1, putative	5786.67	4550	-1.27179
VIT_00s0333g00050	DIR1 (defective IN induced resistance 1)	16986.7	23250	1.36872
VIT_00s0333g00060	Unknown	172.967	152.5	-1.13421
VIT_00s0333g00070	Unknown	2103.33	2320	1.10301
VIT_00s0335g00010	R protein L6	468	433	-1.08083
VIT_00s0335g00020	TIR-NBS-LRR disease resistance	111.033	159	1.432
VIT_00s0335g00050	S-receptor kinase 1	35.4433	29.52	-1.20065
VIT_00s0335g00070	No hit	138.667	168	1.21154
VIT_00s0335g00080	R protein MLA10	128.667	188.5	1.46503
VIT_00s0335g00090	R protein MLA10	184.333	203.5	1.10398
VIT_00s0336g00010	Arginine decarboxylase [Vitis vinifera]	22.52	20.645	-1.09082
VIT_00s0336g00020	No hit	29.9667	57.85	1.93048
VIT_00s0337g00010	Salt tolerance protein 2	388.667	311	-1.24973
VIT_00s0337g00020	S locus-linked protein SLL2	949.667	770	-1.23333
VIT_00s0337g00030	Nodulin family protein	31.2867	34.555	1.10446
VIT_00s0337g00040	Unknown	22.5633	21.69	-1.04026
VIT_00s0337g00060	Ribosomal protein S8 (RPS8A) 40S	5110	4325	-1.1815
VIT_00s0337g00070	Unknown	339.667	386	1.13641
VIT_00s0337g00080	Unknown	348.333	379	1.08804
VIT_00s0337g00090	Unknown	98.3	106.25	1.08087
VIT_00s0338g00010	F-box family protein	53.0667	60.95	1.14856
VIT_00s0338g00020	Unknown	3370	3595	1.06677
VIT_00s0338g00030	Cellular retinaldehyde-binding/triple function, C-terminal	1171.67	851.5	-1.376
VIT_00s0338g00040	No hit	1303.33	1125	-1.15852
VIT_00s0338g00050	Vitamin K epoxide reductase	4690	4680	-1.00214
VIT_00s0340g00040	Beta-hexosaminidase beta chain precursor	3282.33	2860	-1.14767
VIT_00s0340g00050	Endo-1,4-beta-glucanase korrigan (KOR)	2980.33	1305	-2.28378
VIT_00s0340g00060	Endo-1,4-beta-glucanase korrigan (KOR)	151.333	151	-1.00221
VIT_00s0340g00070	UDP-N-acetylglucosamine transferase subunit alg13	97.2333	113.7	1.16935
VIT_00s0340g00080	Component of oligomeric golgi complex 1	1193.33	1085	-1.09985
VIT_00s0340g00090	Lateral organ boundaries Domain 6	39.32	44.4	1.1292
VIT_00s0341g00010	Dual specificity protein phosphatase	7386.67	6170	-1.19719
VIT_00s0341g00020	Transposon protein, CACTA, En/Spm sub-class	1646.67	1580	-1.04219
VIT_00s0341g00030	Unknown	3113.33	2135	-1.45824
VIT_00s0341g00040	Exostosin family protein	2653.33	2780	1.04774
VIT_00s0341g00050	ATMYB66/WER/WER1 (WEREWOLF 1)	564.667	748	1.32468
VIT_00s0341g00060	Unknown	41.8333	70.85	1.69363
VIT_00s0341g00070	ERF/AP2 Gene Family (VvERF031),Dehydration Responsive Element-Binding Transcription Factor (VvDREB34)	867	1740	2.00692
VIT_00s0341g00080	ERF/AP2 Gene Family (VvERF030),Dehydration Responsive Element-Binding Transcription Factor (VvDREB35)	6.29333	5.62	-1.11981
VIT_00s0342g00010	GHMP kinase	11.6533	23.76	2.0389
VIT_00s0342g00020	No hit	8.15333	19.905	2.44133
VIT_00s0342g00030	NADP dependent malic enzyme	1619.67	1930	1.1916
VIT_00s0342g00040	No hit	54.2667	57.25	1.05498
VIT_00s0344g00010	No hit	76.3667	171.2	2.24182
VIT_00s0344g00020	Ankyrin repeat protein	104.833	105.05	1.00207
VIT_00s0345g00010	WD-40 repeat	38.61	25.105	-1.53794
VIT_00s0346g00010	Lectin protein kinase	97.3	119	1.22302
VIT_00s0346g00020	Kinase	39.6667	46.45	1.17101
VIT_00s0346g00030	Rhamnogalacturonate lyase	64.4333	60.7	-1.0615
VIT_00s0346g00040	Receptor protein kinase RK20-1	295.333	190.5	-1.55031
VIT_00s0346g00050	Major Facilitator Superfamily	465	438.5	-1.06043
VIT_00s0346g00060	Concanavalin A lectin	217.333	172	-1.26357
VIT_00s0346g00070	Rhamnogalacturonate lyase	33.17	34.575	1.04236
VIT_00s0346g00080	Sinapyl alcohol dehydrogenase	1727	1780	1.03069
VIT_00s0346g00090	Cinnamyl alcohol dehydrogenase	6.23667	11.3	1.81187
VIT_00s0346g00100	Sinapyl alcohol dehydrogenase	1515	697	-2.1736
VIT_00s0346g00110	Mannitol dehydrogenase	1276.33	421	-3.03167
VIT_00s0346g00120	Sinapyl alcohol dehydrogenase	1633.67	833	-1.96118
VIT_00s0347g00030	Zinc finger (B-box type)	507.667	462.5	-1.09766
VIT_00s0347g00040	Avr9/Cf-9 rapidly elicited protein 20	1677.33	469	-3.5764
VIT_00s0347g00050	Ser/Thr receptor-like kinase 1	46.8	131.5	2.80983	*
VIT_00s0347g00060	S-locus lectin protein kinase	812.333	1185	1.45876
VIT_00s0347g00070	S-locus lectin protein kinase	369.933	183.5	-2.01599
VIT_00s0347g00080	Curculin (mannose-binding) lectin	348.333	658	1.889
VIT_00s0347g00090	Curculin (mannose-binding) lectin	47.7667	37.4	-1.27718
VIT_00s0347g00110	S-locus lectin protein kinase	84.5333	94.955	1.12328
VIT_00s0347g00120	S-locus lectin protein kinase	414.667	421	1.01527
VIT_00s0349g00020	Unknown	8416.67	14650	1.74059
VIT_00s0349g00030	Skp1	1156.67	1265	1.09366
VIT_00s0349g00040	Zinc finger (C3HC4-type ring finger)	6.35667	17.95	2.82381
VIT_00s0349g00050	Protein FD (BZIP transcription factor 14)	45.7933	33.465	-1.36839
VIT_00s0349g00060	La domain-containing protein	152	170.8	1.12368
VIT_00s0352g00020	Glutamate carboxypeptidase (AMP1)	681.667	546	-1.24847
VIT_00s0352g00030	No hit	227.667	293	1.28697
VIT_00s0353g00020	S-locus lectin protein kinase	490	389	-1.25964
VIT_00s0353g00030	S-locus lectin protein kinase	705	758	1.07518
VIT_00s0353g00050	Serine/threonine kinase BRLK	353	274	-1.28832
VIT_00s0353g00060	ARK3 (Arabidopsis Receptor Kinase 3)	1433.33	890.5	-1.60958
VIT_00s0357g00010	Senescence-associated protein	8953.33	20700	2.31199	*
VIT_00s0357g00020	Beta-hydroxyacyl-ACP dehydratase	3476.67	2980	-1.16667
VIT_00s0357g00030	Unknown	726	631	-1.15055
VIT_00s0357g00060	Glycosyl hydrolase family 5 protein	521	376.5	-1.3838
VIT_00s0357g00070	Beta-hydroxyacyl-ACP dehydratase	2946.67	3080	1.04525
VIT_00s0357g00080	Glucan 1,3-beta-glucosidase	180	153.5	-1.17264
VIT_00s0357g00090	Unknown	16.6667	19.1	1.146
VIT_00s0357g00100	Pollen Ole e 1 allergen and extensin	13880	15250	1.0987
VIT_00s0357g00110	Inositol polyphosphate 5-phosphatase I	70.0267	56.23	-1.24536
VIT_00s0357g00120	Transcription factor TEIL/ethylene-insensitive	38.9367	6.55	-5.94453
VIT_00s0357g00130	Annexin ANN6	30.7467	47.66	1.55009
VIT_00s0358g00010	No hit	2640	3065	1.16098
VIT_00s0358g00020	No hit	48.9	35.05	-1.39515
VIT_00s0360g00010	Unknown	674.333	921	1.36579
VIT_00s0360g00020	Unknown	2303.33	3070	1.33285
VIT_00s0360g00030	No hit	29.53	27.565	-1.07129
VIT_00s0360g00040	No hit	56.5	79.25	1.40265
VIT_00s0360g00050	Cyclin-related	3480	3055	-1.13912
VIT_00s0361g00010	Anthocyanidin reductase ANR2	8.14333	23.98	2.94474
VIT_00s0361g00020	Anthocyanidin reductase	52.7333	155.5	2.9488	*
VIT_00s0361g00030	Isoflavone reductase related protein	46.5467	26.15	-1.77999
VIT_00s0361g00040	Anthocyanidin reductase (VvANR) [Vitis vinifera] GeneID: 100232981	1823.33	3520	1.93053
VIT_00s0361g00050	Protein-serine/threonine kinase	55.8	63	1.12903
VIT_00s0361g00060	Myrcene synthase (VvTPS46)	29.28	23.735	-1.23362
VIT_00s0361g00070	(R)-limonene synthase 1, pseudo	37.9	11.8	-3.21186
VIT_00s0361g00080	Translation initiation factor eIF-4B	3806.67	3305	-1.15179
VIT_00s0361g00090	Phototropic-responsive NPH3 protein	1330	1445	1.08647
VIT_00s0361g00100	Zinc-binding protein	841.667	743	-1.13279
VIT_00s0361g00110	Phosphoinositide binding	2986.67	2880	-1.03704
VIT_00s0362g00010	DnaJ homolog, subfamily A, member 2	86.2333	69.4	-1.24256
VIT_00s0365g00010	No hit	1913.33	3245	1.69599
VIT_00s0366g00010	No hit	2053.33	4855	2.36445	*
VIT_00s0366g00020	CRK10 (cysteine-rich RLK10)	80.6667	59.65	-1.35233
VIT_00s0367g00010	No hit	283.667	286.5	1.00999
VIT_00s0369g00010	No hit	24.1333	24.075	-1.00242
VIT_00s0369g00040	Polygalacturonase GH28	79.0667	100.3	1.26855
VIT_00s0369g00050	Pentatricopeptide (PPR) repeat	84.6	103.4	1.22222
VIT_00s0370g00010	LRR receptor-like serine/threonine-protein kinase	1171	833	-1.40576
VIT_00s0370g00020	Clathrin, light polypeptide B	1080.67	773	-1.39802
VIT_00s0370g00030	CPL1 (FIERY 2);	1446.67	1375	-1.05212
VIT_00s0370g00040	CPL1 (FIERY 2);	84.1333	111.4	1.32409
VIT_00s0370g00050	Unknown	1616.67	1310	-1.2341
VIT_00s0370g00060	Epoxide hydrolase 2	77.5333	106.05	1.3678
VIT_00s0370g00070	Epoxide hydrolase	1438.67	1305	-1.10243
VIT_00s0370g00090	Vernalization independence 5 (VIP5)	2530	2650	1.04743
VIT_00s0371g00010	Cinnamyl alcohol dehydrogenase	44.2433	48.55	1.09734
VIT_00s0371g00020	Cinnamyl alcohol dehydrogenase	101.9	118.5	1.1629
VIT_00s0371g00030	Cinnamyl alcohol dehydrogenase	45.75	57.55	1.25792
VIT_00s0371g00040	Sinapyl alcohol dehydrogenase	254.333	299.5	1.17759
VIT_00s0371g00050	Mannitol dehydrogenase	19.48	8.94	-2.17897
VIT_00s0371g00060	Sinapyl alcohol dehydrogenase	21.6767	27.18	1.25388
VIT_00s0371g00070	Alcohol dehydrogenase	15.9	22.575	1.41981
VIT_00s0371g00080	Sinapyl alcohol dehydrogenase	29.15	29.1	-1.00172
VIT_00s0371g00090	No hit	19.05	8.095	-2.3533
VIT_00s0371g00100	Mannitol dehydrogenase	2326.67	2800	1.20344
VIT_00s0371g00110	Rhamnogalacturonate lyase	88.9433	75.645	-1.1758
VIT_00s0372g00010	Zinc-binding protein	3090	3055	-1.01146
VIT_00s0372g00020	Linalool synthase	30.76	19.77	-1.55589
VIT_00s0372g00030	Linalool synthase (VvTPS66)	26.72	38.835	1.45341
VIT_00s0372g00040	Linalool synthase (VvTPS57), (3S)- Linalool syn	88.4	57.45	-1.53873
VIT_00s0372g00060	Linalool synthase (VvTPS58), E,E)-Geranyl linalool syn	20.9333	53.45	2.55334
VIT_00s0372g00070	Linalool synthase (VvTPS58), E,E)-Geranyl linalool syn	76.6667	61	-1.25683
VIT_00s0372g00080	Linalool synthase, partial	59.5667	86.85	1.45803
VIT_00s0372g00100	(+)-delta-cadinene synthase isozyme A	43.2567	24.84	-1.74141
VIT_00s0373g00010	Tubulin alpha-3 chain	504.333	613.5	1.21646
VIT_00s0373g00020	HSL2 (HAESA-like 2)	382	538	1.40838
VIT_00s0373g00030	HSL2 (HAESA-like 2)	307	423	1.37785
VIT_00s0373g00040	Malate dehydrogenase Glyoxysomal	3553.33	3430	-1.03596
VIT_00s0373g00050	Basic helix-loop-helix (bHLH)	32.5467	35.05	1.07692
VIT_00s0374g00010	S-locus lectin protein kinase	21.46	21.65	1.00885
VIT_00s0374g00020	S-locus lectin protein kinase	6050	6930	1.14545
VIT_00s0374g00030	ARK3 (Arabidopsis Receptor Kinase 3)	4730	7420	1.56871
VIT_00s0374g00040	S-locus lectin protein kinase	3843.33	5025	1.30746
VIT_00s0374g00050	U-box domain containing protein	2816.67	1895	-1.48637
VIT_00s0375g00010	COP1-interacting protein 7	339.333	412	1.21415
VIT_00s0375g00020	TIR-NBS-LRR disease resistance	48.85	48.11	-1.01538
VIT_00s0375g00030	Alpha-galactosidase	143.333	91.4	-1.5682
VIT_00s0375g00040	NAC domain-containing protein (VvNAC03)	69.0667	66.6	-1.03704
VIT_00s0375g00050	No hit	136.233	206	1.51211
VIT_00s0375g00060	S-linalool synthase, partial, pseudo?	50.21	34.99	-1.43498
VIT_00s0378g00010	Disease resistance protein (NBS class)	1329	1365	1.02709
VIT_00s0378g00020	Disease resistance protein (NBS class)	107	98.55	-1.08574
VIT_00s0378g00040	CC-NBS-LRR class	122.233	132.2	1.08154
VIT_00s0379g00010	Transducin family protein / WD-40 repeat	170.333	441	2.58904
VIT_00s0379g00020	Transducin protein	70.4667	45	-1.56593
VIT_00s0379g00040	Nucleotide binding	44.7	51.25	1.14653
VIT_00s0379g00050	Short-chain dehydrogenase/reductase (SDR)	361.333	271.5	-1.33088
VIT_00s0379g00060	SAP domain-containing protein	130.067	150.4	1.15633
VIT_00s0379g00070	CDPK protein kinase	3773.33	2700	-1.39753
VIT_00s0380g00020	Protein kinase CRK1 CRK1 protein(Cdc2-related kinase 1)	204.333	288.5	1.41191
VIT_00s0380g00030	Unknown	93.6667	118.7	1.26726
VIT_00s0384g00020	basic helix-loop-helix (bHLH) family	38.2267	33.91	-1.1273
VIT_00s0385g00010	Linalool synthase (VvTPS59)	52.71	28.56	-1.84559
VIT_00s0385g00020	Linalool synthase (VvTPS60)	47.4333	19.35	-2.45134
VIT_00s0386g00010	putative MADS-box type 1 alpha 3e (VviMADS1A3e)	72.6	78.2	1.07713
VIT_00s0386g00020	Cytochrome c oxidase subunit VIa	6613.33	5530	-1.1959
VIT_00s0386g00030	Unknown	680	792	1.16471
VIT_00s0386g00040	Unknown	507	1352	2.66667
VIT_00s0386g00050	Xyloglucan endotransglucosylase/hydrolase precursor	34173.3	53400	1.56262
VIT_00s0386g00060	E3 ubiquitin-protein ligase FANCL	2263.33	2950	1.30339
VIT_00s0388g00010	Serine/threonine kinase	102.267	46.45	-2.20165
VIT_00s0388g00020	Receptor serine/threonine kinase PR5K	5486.33	1745	-3.14403
VIT_00s0388g00030	DNA mismatch repair protein MSH3	23.5267	8.935	-2.63309
VIT_00s0388g00040	Transducin family protein / WD-40 repeat	1513.33	409.5	-3.69556	*
VIT_00s0388g00050	Receptor kinase homolog LRK14	2297.33	303	-7.58196
VIT_00s0388g00060	Receptor serine/threonine kinase	195.567	65.5	-2.98575
VIT_00s0388g00070	ABC transporter B member 14	48.4667	74.5	1.53714
VIT_00s0388g00080	Tetratricopeptide helical	316.333	386.5	1.22181
VIT_00s0388g00090	Ser/Thr receptor-like kinase1	5961.33	1625	-3.66851
VIT_00s0389g00010	No hit	103.2	148	1.43411
VIT_00s0389g00020	Acyl-CoA oxidase (ACX1)	7220	5720	-1.26224
VIT_00s0389g00030	CYP72A54	1580	1600	1.01266
VIT_00s0389g00040	CYP72A1	474.667	665	1.40098
VIT_00s0391g00010	Pentatricopeptide (PPR) repeat	84.5333	251	2.96924	*
VIT_00s0391g00020	Protein cbbY	4833.33	6115	1.26517
VIT_00s0391g00030	Unknown	28.4333	112.55	3.95838	*
VIT_00s0391g00040	F-box protein	2956.67	5365	1.81454	*
VIT_00s0391g00050	Unknown	197.333	213	1.07939
VIT_00s0391g00060	Preprotein translocase subunit SecG	569	529	-1.07561
VIT_00s0391g00070	3-deoxy-D-arabino-heptulosonate 7-phosphate synthase	8790	3185	-2.75981
VIT_00s0392g00010	Eukaryotic translation initiation factor	306	350.5	1.14542
VIT_00s0392g00020	Myrcene synthase, pseudo	65.6	63.73	-1.02934
VIT_00s0392g00030	(E,E)-alpha-farnesene synthase	24.6967	25.13	1.01755
VIT_00s0392g00040	No hit	392.667	230.5	-1.70354
VIT_00s0392g00050	Protein-serine/threonine kinase	42.4	43.15	1.01769
VIT_00s0392g00060	Myrcene synthase (VvTPS47), (E)-b-Ocimene/(EE)-a-Farnesene Syn	40.23	27.875	-1.44323
VIT_00s0392g00070	Myrcene synthase, pseudo	301.833	119.75	-2.52053
VIT_00s0394g00010	Carboxyl-terminal proteinase	530	900.5	1.69906
VIT_00s0394g00020	Pentatricopeptide (PPR) repeat	848.333	679	-1.24939
VIT_00s0394g00030	Triacylglycerol lipase	781.667	865.5	1.10725
VIT_00s0394g00040	Alliinase EGF	306.333	336	1.09684
VIT_00s0396g00010	Photosystem II PsbC	1172.33	1208	1.03042
VIT_00s0396g00020	NADH dehydrogenase subunit 1	784.333	662.5	-1.1839
VIT_00s0396g00030	Unknown	108.333	67.95	-1.59431
VIT_00s0396g00040	No hit	435.667	364.5	-1.19524
VIT_00s0396g00050	Ribosomal protein S4, Mitochondrial	45.1333	67.4	1.49335
VIT_00s0396g00060	No hit	85.8	127.6	1.48718
VIT_00s0396g00070	No hit	196.467	203.5	1.0358
VIT_00s0397g00010	HcrVf1 protein	4440	3175	-1.39843
VIT_00s0397g00020	HcrVf1 protein	501.667	620	1.23588
VIT_00s0397g00030	Chloride channel protein B	67.6667	34.8	-1.94444
VIT_00s0397g00040	Unknown	81.0333	85.15	1.0508
VIT_00s0397g00050	Disease resistance family protein	11.8433	23.79	2.00873
VIT_00s0398g00010	Protein kinase CRK10	155.667	154	-1.01082
VIT_00s0398g00020	S-receptor kinase KIK1 precursor	418.333	719.5	1.71992
VIT_00s0398g00030	Receptor kinase RK20-1	55.9567	28.245	-1.98112
VIT_00s0398g00040	Receptor kinase RK20-1	365.333	284	-1.28638
VIT_00s0398g00050	Inter-alpha-trypsin inhibitor heavy chain	72.2667	81.75	1.13123
VIT_00s0398g00060	Protein kinase	288.1	135	-2.13407
VIT_00s0399g00010	Unknown	430.333	433	1.0062
VIT_00s0399g00020	Protease inhibitor/seed storage/lipid transfer protein (LTP)	6046.67	8360	1.38258
VIT_00s0399g00030	Extracellular ligand-gated ion channel	608.333	697	1.14575
VIT_00s0399g00060	Alternative oxidase / immutans protein (IM)	120.2	172.6	1.43594
VIT_00s0400g00010	Unknown	229	639.5	2.79258
VIT_00s0400g00020	HcrVf1 protein	1089.67	647.5	-1.68288
VIT_00s0400g00030	HcrVf1 protein	473	682	1.44186
VIT_00s0400g00040	Dynamin-2A	318.333	400.5	1.25812
VIT_00s0400g00050	No hit	162.467	492	3.02831
VIT_00s0404g00010	Beta-galactosidase	58.3667	80.95	1.38692
VIT_00s0404g00020	MAPK activating protein C22orf5	3923.33	2875	-1.36464
VIT_00s0404g00030	No hit	2783.33	2185	-1.27384
VIT_00s0404g00040	ARF GTPase activator, ARF-GAP Domain 5	610	548	-1.11314
VIT_00s0404g00050	fiber protein	540.667	940.5	1.73952
VIT_00s0404g00060	Pre-mRNA-splicing factor SYF1	1048.67	894.5	-1.17235
VIT_00s0404g00070	No hit	150.1	137	-1.09562
VIT_00s0404g00080	Vacuolar protein sorting 28	5943.33	5255	-1.13099
VIT_00s0404g00100	Syntaxin of plants 124	104.833	205.15	1.95692
VIT_00s0406g00010	Beta-hexosaminidase beta chain precursor	5.03333	3.675	-1.36961
VIT_00s0407g00010	Pleckstriny (PH) domain-containing protein	144.033	149.5	1.03795
VIT_00s0407g00020	2-oxoglutarate/malate carrier protein, Mitochondrial	4543.33	4595	1.01137
VIT_00s0407g00030	Ubiquitin-specific protease 16	111.967	134	1.19678
VIT_00s0407g00040	Thymidylate synthase	173.333	234.5	1.35288
VIT_00s0407g00050	No hit	41.3333	42.14	1.01952
VIT_00s0407g00060	Catalytic/ transferase	1183.33	1160	-1.02011
VIT_00s0407g00070	Phosphatidylinositolglycan class O (PIG-O)	33.9333	51.5	1.51768
VIT_00s0407g00080	Kinesin motor protein	1403.33	1885	1.34323	*
VIT_00s0408g00010	Somatic embryogenesis receptor kinase 2 SERK2	2493.33	3000	1.20321
VIT_00s0408g00040	Somatic embryogenesis receptor kinase 2 SERK2	10223.3	8550	-1.19571
VIT_00s0409g00010	Receptor kinase RK20-1	4137.33	1415	-2.92391
VIT_00s0409g00020	Receptor protein kinase RK20-1	174.4	149.5	-1.16656
VIT_00s0409g00030	Unknown	79.8333	80.15	1.00397
VIT_00s0409g00040	Cysteine-rich receptor-like protein kinase 15 RLK15	702	358	-1.96089
VIT_00s0409g00050	Receptor-like serine-threonine protein kinase	44.5667	48.8	1.09499
VIT_00s0409g00060	Cysteine-rich receptor-like protein kinase 25	77.1667	51.35	-1.50276
VIT_00s0409g00070	No hit	252.667	236	-1.07062
VIT_00s0409g00080	S-receptor kinase KIK1 precursor	19.51	18.375	-1.06177
VIT_00s0410g00010	Acylamino-acid-releasing enzyme	20.3233	19.675	-1.03295
VIT_00s0410g00020	No hit	159.867	174.65	1.09247
VIT_00s0410g00030	Unknown	81.0333	70.2	-1.15432
VIT_00s0410g00040	Anthranilate N-benzoyltransferase protein 1	662.867	97.6	-6.79167
VIT_00s0411g00010	Unknown	29.4533	46.7	1.58556
VIT_00s0411g00020	Ankyrin repeat protein	1454	1945	1.33769
VIT_00s0411g00030	Unknown	262.333	439	1.67344
VIT_00s0411g00040	Unknown	337.333	512.5	1.51927
VIT_00s0411g00050	Ankyrin repeat protein	20.2933	17.49	-1.16028
VIT_00s0413g00010	Laccase (diphenol oxidase) family protein	6676	736.5	-9.06449
VIT_00s0413g00020	TIR-NBS-LRR-TIR disease resistance protein	308	382	1.24026
VIT_00s0414g00010	Cellulose synthase CSLE1	65.8	69.55	1.05699
VIT_00s0414g00020	Cellulose synthase CSLE1	924.667	700.5	-1.32001
VIT_00s0414g00030	Cellulose synthase CSLE1	6116.67	7320	1.19673
VIT_00s0414g00040	Cellulose synthase CSLE1	671.667	843.5	1.25583
VIT_00s0414g00050	Cellulose synthase CSLE1	6073.33	7810	1.28595
VIT_00s0414g00060	Cellulose synthase CSLE1	1740	1940	1.11494
VIT_00s0415g00010	ABC transporter G member 29	23.3433	29.32	1.25603
VIT_00s0415g00020	Endoribonuclease E-like protein	36.8333	42.85	1.16335
VIT_00s0415g00030	Molecular chaperone DnaK	4560	2935	-1.55366
VIT_00s0415g00040	Glycine-rich protein	50400	45500	-1.10769
VIT_00s0415g00050	Bromodomain protein	1083	2230	2.0591	*
VIT_00s0415g00060	Bromodomain protein	95.0667	93.45	-1.0173
VIT_00s0415g00070	No hit	15466.7	9125	-1.69498
VIT_00s0415g00080	Beta-D-xylosidase	1046.67	1235	1.17994
VIT_00s0420g00010	S-locus lectin protein kinase	46.0733	24.185	-1.90504
VIT_00s0420g00030	S-locus lectin protein kinase	428.333	267	-1.60424
VIT_00s0420g00040	S-locus lectin protein kinase	377.667	270.5	-1.39618
VIT_00s0421g00010	Chloride channel protein B	107.233	108	1.00715
VIT_00s0421g00020	Hcr2-5B	8.54	14.92	1.74707
VIT_00s0421g00030	Unknown	23.5567	14.785	-1.59328
VIT_00s0421g00040	Disease resistance family protein	617.667	607	-1.01757
VIT_00s0424g00010	Ser/Thr receptor-like kinase1	5573.33	6375	1.14384
VIT_00s0424g00020	Receptor serine/threonine kinase	757	897.5	1.1856
VIT_00s0424g00030	Receptor serine/threonine kinase	72.6667	93.55	1.28739
VIT_00s0425g00010	Ras-related protein Rab7	274	282.5	1.03102
VIT_00s0425g00020	Brassinosteroid insensitive 1-associated receptor kinase 1	24.7767	28.52	1.15108
VIT_00s0425g00030	Receptor serine/threonine kinase	9100	10980	1.20659
VIT_00s0425g00040	Receptor serine/threonine kinase	4420	4620	1.04525
VIT_00s0426g00010	No hit	88.5333	88.3	-1.00264
VIT_00s0426g00020	Cell wall invertase	13.7367	12.585	-1.09151
VIT_00s0426g00030	Ribonucleotide reductase small subunit	13.3533	22.675	1.69808
VIT_00s0426g00040	Seven in absentia SINAT2	74.8333	99.25	1.32628
VIT_00s0426g00050	TUBBY like protein 3 TLP3	65.6333	56.5	-1.16165
VIT_00s0426g00060	No hit	49.7667	62.65	1.25887
VIT_00s0426g00070	No hit	78.4567	62.8	-1.24931
VIT_00s0429g00010	Receptor kinase RK20-1	1940	1730	-1.12139
VIT_00s0429g00020	Threonine synthase, chloroplast precursor (TS)	1181	1082.5	-1.09099
VIT_00s0429g00030	SET domain-containing protein (TXR7)	1018.33	1180	1.15876
VIT_00s0429g00040	Aspartic Protease (VvAP47)	1277	2620	2.05168
VIT_00s0432g00010	No hit	53.4333	66.8	1.25016
VIT_00s0432g00020	Unknown	2613.33	2175	-1.20153
VIT_00s0434g00010	Unknown	61.8	56.8	-1.08803
VIT_00s0434g00020	Protein phosphatase 2C	541	416.5	-1.29892
VIT_00s0434g00060	Unknown	33.0667	63.3	1.91431
VIT_00s0434g00070	Unknown	8.44667	74.15	8.77861	*
VIT_00s0434g00080	Aspartic Protease (VvAP48)	336.667	357	1.0604
VIT_00s0434g00090	Aspartic Protease (VvAP49)	1114.67	363	-3.07071
VIT_00s0437g00010	CRK10 (cysteine-rich RLK10)	30.8867	23.75	-1.30049
VIT_00s0437g00020	No hit	19.0667	18.985	-1.0043
VIT_00s0437g00050	Receptor kinase RK20-1	38.64	39.83	1.0308
VIT_00s0437g00060	Receptor kinase RK20-1	53.77	17.15	-3.13528
VIT_00s0437g00070	Receptor kinase RK20-1	1315.33	1330	1.01115
VIT_00s0438g00010	Cytochrome c oxidase subunit 2	295.667	379	1.28185
VIT_00s0438g00020	ATPase subunit 9	486	704	1.44856
VIT_00s0438g00030	Retrotransposon protein, Unclassified	676	913.5	1.35133
VIT_00s0441g00010	DEAD/DEAH box RNA helicase protein RH16	815.333	663	-1.22976
VIT_00s0441g00020	Squalene monooxygenase	799.667	467.5	-1.71052
VIT_00s0444g00010	Laccase	2504	279.5	-8.95886
VIT_00s0445g00010	Strubbelig receptor family 1	52.8	44.3	-1.19187
VIT_00s0445g00020	Lipoic acid synthase	3966.67	3855	-1.02897
VIT_00s0445g00030	Unknown	703	990	1.40825
VIT_00s0445g00040	Unknown	345.333	476	1.37838
VIT_00s0445g00050	Unknown	29.9933	34.43	1.14792
VIT_00s0445g00060	Unknown	3506.67	2985	-1.17476
VIT_00s0448g00020	R protein PRF disease resistance protein	151.667	253	1.66813
VIT_00s0449g00010	Membrane bound O-acyl transferase (MBOAT)	681.333	722.5	1.06042
VIT_00s0450g00010	S-linalool synthase, partial	20.9533	19.23	-1.08962
VIT_00s0454g00010	Subtilase	9503.33	6665	-1.42586
VIT_00s0454g00020	No hit	50.33	205.95	4.09199
VIT_00s0454g00030	Subtilisin protease	32.9133	61.9	1.8807
VIT_00s0454g00040	Subtilisin protease	52.58	46.25	-1.13686
VIT_00s0455g00010	RAB GTPase RAB2	4913.33	4170	-1.17826
VIT_00s0455g00020	Enhancer of mRNA-decapping protein 4	1246.67	1310	1.0508
VIT_00s0455g00030	EMB2744 (embryo defective 2744)	196	179	-1.09497
VIT_00s0455g00040	Glycosyl transferase family 8 protein	784.333	1270	1.61921
VIT_00s0455g00050	R protein PRF disease resistance protein	277.667	316	1.13806
VIT_00s0456g00020	S-locus lectin protein kinase	949	1220	1.28556	*
VIT_00s0456g00030	S-locus lectin protein kinase	5236.67	7405	1.41407
VIT_00s0456g00040	S-locus protein kinase	491	762	1.55193	*
VIT_00s0459g00010	Unknown	559	555	-1.00721
VIT_00s0459g00020	Metalloprotease	572.333	459	-1.24691
VIT_00s0459g00030	Unknown	638.333	670	1.04961
VIT_00s0459g00040	No hit	255.333	223.5	-1.14243
VIT_00s0462g00010	Unknown	55.3667	127.5	2.30283	*
VIT_00s0463g00010	WRKY DNA-binding protein 20 (WRKY-6), WRKY Transcription Factor (VvWRKY59)	1167.33	1069.5	-1.09148
VIT_00s0463g00020	Scarecrow transcription factor 5 (SCL5)	3846.67	2935	-1.31062
VIT_00s0463g00030	Ca2+-transporting ATPase type 2 isoform 8	933.667	491	-1.90156
VIT_00s0463g00040	No hit	6.16333	4.055	-1.51993
VIT_00s0463g00050	Pentatricopeptide (PPR) repeat-containing	80.7333	103.65	1.28386
VIT_00s0467g00010	RPM1 (resistance to p. syringae pv maculicola 1)	325.667	374	1.14841
VIT_00s0467g00020	TIR-NBS-LRR disease resistance	46.9333	49.95	1.06428
VIT_00s0467g00030	R protein MLA10	23.1867	49.05	2.11544
VIT_00s0467g00040	No hit	514.667	634.5	1.23284
VIT_00s0469g00010	Cellulose synthase CSLE1	1852.67	1555	-1.19143
VIT_00s0469g00020	Cellulose synthase CSLE1	5723.33	7340	1.28247
VIT_00s0469g00030	No hit	62.6733	53.8	-1.16493
VIT_00s0469g00040	Cellulose synthase CSLE1	381	371.5	-1.02557
VIT_00s0469g00050	Cellulose synthase CSLE1	16650	18950	1.13814
VIT_00s0471g00010	U-box domain-containing protein	371.667	314.5	-1.18177
VIT_00s0471g00020	Unknown	877.333	768	-1.14236
VIT_00s0471g00030	GTP-binding protein engB	863	986	1.14253
VIT_00s0471g00040	BSD domain-containing protein	1253.33	1280	1.02128
VIT_00s0471g00050	ACT domain repeat 1 (ACR1) uridylyltransferase	602	772	1.28239
VIT_00s0472g00020	Brassinosteroid insensitive 1-associated receptor kinase 1	10110	9385	-1.07725
VIT_00s0475g00010	Glycosyl transferase family 8 protein	122	376.5	3.08607
VIT_00s0475g00020	Zinc finger (C3HC4-type ring finger)	1013.67	925.5	-1.09526
VIT_00s0475g00030	Myb UNE16 (unfertilized embryo sac 16)	423.333	551	1.30157
VIT_00s0475g00040	myb family	2636.67	3460	1.31226
VIT_00s0475g00050	Alpha/beta hydrolase fold-1 domain	127.733	141.95	1.1113
VIT_00s0476g00020	Gag-pol polyprotein	733.667	1495	2.03771	*
VIT_00s0477g00010	No hit	12.5933	36.9	2.93012	*
VIT_00s0477g00020	No hit	20.0033	14.52	-1.37764
VIT_00s0477g00030	MATE efflux family protein ripening responsive	215.5	157	-1.37261
VIT_00s0477g00040	Clathrin assembly protein 16	6433.33	5535	-1.1623
VIT_00s0477g00060	Unknown	24.6233	46.585	1.8919
VIT_00s0477g00070	Mg2+-importing ATPase (VvPH1)	184.3	264	1.43245
VIT_00s0479g00010	Protein kinase 6	2770	1107	-2.50226
VIT_00s0479g00020	basic helix-loop-helix (bHLH) family	162.433	119.5	-1.35927
VIT_00s0480g00010	Hydroxyproline-rich glycoprotein family protein	79.7333	44.76	-1.78135
VIT_00s0480g00020	Hydroxyproline-rich glycoprotein family protein	384.533	64.05	-6.00364
VIT_00s0480g00030	Polyphenol oxidase	1942.67	147	-13.2154
VIT_00s0480g00040	Polyphenol oxidase II, chloroplast precursor	132.8	27.4	-4.84672
VIT_00s0480g00060	Polyphenol oxidase [Vitis vinifera]	441	1154	2.61678
VIT_00s0480g00070	Polyphenol oxidase II, chloroplast precursor	938.333	1865	1.98757
VIT_00s0480g00080	Polyphenol oxidase II, chloroplast precursor	95.5333	144.75	1.51518
VIT_00s0480g00090	Catechol oxidase (EC 1.10.3.1) precursor - grape	144.533	150.6	1.04197
VIT_00s0480g00100	Catechol oxidase (EC 1.10.3.1) precursor - grape	16.3133	7.845	-2.07946
VIT_00s0481g00010	Tobamovirus multiplication 1 homolog 3	261.333	249	-1.04953
VIT_00s0481g00020	Diphenol oxidase	310.7	147.05	-2.11289
VIT_00s0481g00030	CDPK protein kinase	67.9667	70.16	1.03227
VIT_00s0482g00030	Unknown	32.7367	45.345	1.38514
VIT_00s0483g00010	Nucleobase-ascorbate transporter 11 (NAT11)	713.333	1708	2.39439
VIT_00s0483g00020	SGT1	1526.67	1255	-1.21647	*
VIT_00s0483g00030	Isochorismatase hydrolase	399.667	333.5	-1.1984
VIT_00s0483g00040	No hit	1236	1030	-1.2
VIT_00s0483g00050	EMB1674 (embryo defective 1674) kinase interacting family protein	16.9467	49.8	2.93863
VIT_00s0484g00010	ARK3	2746.67	4210	1.53277	*
VIT_00s0484g00020	Receptor kinase ARK3	56.7333	44.35	-1.27922
VIT_00s0484g00030	ARK3 (Arabidopsis Receptor Kinase 3)	31.2733	41.995	1.34284
VIT_00s0484g00040	S-locus lectin protein kinase	940.667	1335	1.41921
VIT_00s0485g00010	Receptor kinase homolog LRK14	3133.67	434	-7.22043
VIT_00s0485g00020	DNA mismatch repair protein MSH3	4.88667	19.975	4.08765
VIT_00s0487g00010	Disease resistance protein (TIR-NBS-LRR class)	460	464.5	1.00978
VIT_00s0487g00020	Disease resistance protein (TIR-NBS-LRR class)	25.4667	43.2	1.69634
VIT_00s0487g00030	R protein MLA10	1242	1094	-1.13528
VIT_00s0487g00050	R protein disease resistance protein	76.0667	79.85	1.04974
VIT_00s0490g00010	Translation initiation factor eIF-5A	59766.7	49000	-1.21973
VIT_00s0491g00010	No hit	22.0667	22.88	1.03686
VIT_00s0494g00010	Growth-regulating factor 1	607.333	933	1.53622
VIT_00s0494g00020	Unknown	2220	2095	-1.05967
VIT_00s0494g00030	1-acylglycerone phosphate reductase	47.0233	43.58	-1.07901
VIT_00s0496g00010	Oligopeptide transporter 1	3.61	9.065	2.51108
VIT_00s0499g00010	RNA recognition motif (RRM)-containing protein	86.3667	98.95	1.1457
VIT_00s0499g00020	Unknown	273.567	150.05	-1.82317
VIT_00s0499g00030	Stearoyl-CoA 9-desaturase	3100	2335	-1.32762
VIT_00s0499g00040	Chromatin assembly factor-1 (FASCIATA1) (FAS1)	265.333	211	-1.2575
VIT_00s0499g00050	Chromatin assembly factor-1 (FASCIATA1) (FAS1)	32.7	35.4	1.08257
VIT_00s0500g00010	No hit	21.9133	24.3	1.10891
VIT_00s0504g00010	Photosystem II PsbD	124667	171000	1.37166
VIT_00s0504g00020	No hit	68.3333	78.55	1.14951
VIT_00s0505g00020	No hit	34.8333	29.5	-1.18079
VIT_00s0505g00030	NADH dehydrogenase subunit 2	758.667	1090	1.43673
VIT_00s0505g00040	Unknown	17400	16450	-1.05775
VIT_00s0505g00050	No hit	86.7333	85.7	-1.01206
VIT_00s0505g00060	Photosystem II protein N	437.333	474.5	1.08498
VIT_00s0507g00010	Membrane bound O-acyl transferase (MBOAT)	35.7	61.5	1.72269
VIT_00s0507g00020	Membrane bound O-acyl transferase (MBOAT)	104.633	105.4	1.00733
VIT_00s0508g00020	Nuclear prelamin A recognition factor; Narf	1103.33	1240	1.12387
VIT_00s0508g00030	Membrane protein	3323.33	2020	-1.64521
VIT_00s0508g00040	Unknown	90.3	67.55	-1.33679
VIT_00s0508g00050	Oligopeptide transporter 1	166.567	212.45	1.27547
VIT_00s0510g00010	Unknown	667.333	611.5	-1.09131
VIT_00s0510g00020	Unknown	10.21	21.045	2.06121
VIT_00s0510g00030	Peroxidase 64	35.9	30.245	-1.18697
VIT_00s0510g00040	Pre-rRNA processing protein ESF1	279	322.5	1.15591
VIT_00s0510g00050	Aspartic Protease (VvAP50)	2655	1178	-2.25382
VIT_00s0513g00010	Glycosyl hydrolase family 43 protein	51.8	67.9	1.31081
VIT_00s0513g00020	Peptidyl-prolyl cis-trans isomerase-like 2	153.7	145.65	-1.05527
VIT_00s0515g00010	Phospholipase/carboxylesterase	1014.67	1007	-1.00761
VIT_00s0515g00020	R protein MLA10	31.52	57.82	1.83439
VIT_00s0515g00030	Unknown	1184	1030.5	-1.14896
VIT_00s0515g00040	R protein MLA10	23.93	18.165	-1.31737
VIT_00s0515g00050	Serine/threonine-protein kinase HT1	644	638.5	-1.00861
VIT_00s0516g00010	Unknown	1121.33	1112	-1.00839
VIT_00s0516g00020	Calcium-binding EF hand family	71.3667	63.9	-1.11685
VIT_00s0516g00030	Dehydrogenase/reductase SDR family member 4	23.22	13.91	-1.6693
VIT_00s0517g00010	Unknown	60.56	49.79	-1.21631
VIT_00s0517g00020	Unknown	9.14	23.66	2.58862
VIT_00s0521g00010	Leucoanthocyanidin dioxygenase	13.6067	15.445	1.13511
VIT_00s0521g00030	Oxidoreductase, 2OG-Fe(II) oxygenase	29.5667	23.205	-1.27415
VIT_00s0521g00040	No hit	12.02	12.03	1.00083
VIT_00s0522g00010	Linalool synthase	62.9333	32.35	-1.94539
VIT_00s0522g00020	1,8-cineole synthase, chloroplast	33.97	24.92	-1.36316
VIT_00s0524g00010	Armadillo/beta-catenin repeat protein / U-box domain-containing protein	45.1333	45.35	1.0048
VIT_00s0524g00020	Cellulose synthase CSLC06	33.8333	53.1	1.56946
VIT_00s0524g00030	Armadillo/beta-catenin repeat protein / U-box domain-containing protein	734.667	852	1.15971
VIT_00s0524g00040	No hit	26.5933	16.07	-1.65484
VIT_00s0525g00010	DEAD box RNA helicase RH16	380	318.5	-1.19309
VIT_00s0525g00020	Squalene monooxygenase	1050.67	628	-1.67304
VIT_00s0525g00030	Pentatricopeptide (PPR) repeat	27.83	113.25	4.06935	*
VIT_00s0525g00040	Pentatricopeptide (PPR) repeat	151.333	150	-1.00889
VIT_00s0525g00050	Metal transporter CNNM4 (Cyclin-M4)	260.667	273	1.04731
VIT_00s0526g00010	WD-40 repeat family protein / beige-related	31.38	33.8	1.07712
VIT_00s0527g00010	Cig3	218.367	309.5	1.41734
VIT_00s0527g00020	VQ motif-containing protein	5013.33	5890	1.17487
VIT_00s0527g00030	Arabinogalactan protein AGP31	140.71	105.95	-1.32808
VIT_00s0531g00010	HEAT repeat-containing protein	11480	13100	1.14111
VIT_00s0531g00020	No hit	245	194.5	-1.25964
VIT_00s0531g00030	C2 domain containing protein	2206.67	1770	-1.2467
VIT_00s0531g00040	Alkylated DNA repair protein	237	238.5	1.00633
VIT_00s0531g00050	Acetyl-CoA acetyltransferase, cytosolic 1	5470	4165	-1.31333
VIT_00s0531g00060	Cellulose synthase CSLE1	153.833	228.5	1.48537
VIT_00s0532g00010	No hit	30.9667	27.2	-1.13848
VIT_00s0532g00020	Kinesin family member C1	77.9333	45.35	-1.71849
VIT_00s0532g00030	Thioredoxin H	14500	21000	1.44828
VIT_00s0532g00040	No hit	91.7667	66.55	-1.37891
VIT_00s0532g00050	Basic helix-loop-helix ILR3	1260	1370	1.0873
VIT_00s0532g00060	Membrane protein	315.333	214	-1.47352
VIT_00s0532g00070	CRK10 (cysteine-rich RLK10); kinase	361	354	-1.01977
VIT_00s0533g00010	Unknown	2313.33	1940	-1.19244
VIT_00s0533g00020	Zeaxanthin epoxidase, chloroplast precursor	4076.67	5090	1.24857
VIT_00s0533g00030	Transferase	47.6133	51.225	1.07585
VIT_00s0533g00040	Cytotoxin precursor (Leucocidin)	343	411	1.19825
VIT_00s0533g00050	Extensin	45366.7	49450	1.09001
VIT_00s0539g00010	Leucine-rich repeat family	2233.33	2355	1.05448
VIT_00s0539g00020	Brassinosteroid insensitive 1-associated receptor kinase 1	1216.67	1680	1.38082	*
VIT_00s0540g00010	ARK3 (Arabidopsis Receptor Kinase 3)	177.467	138	-1.28599
VIT_00s0540g00020	Chitinase, class V	1121.33	1235	1.10137
VIT_00s0540g00040	ARK3 (Arabidopsis Receptor Kinase 3)	183.667	239	1.30127
VIT_00s0540g00050	Chitinase, class V	425.667	404.5	-1.05233
VIT_00s0541g00010	Unknown	360.333	407	1.12951
VIT_00s0541g00020	Basic Leucine Zipper Transcription Factor (VvbZIP55)	732.333	242	-3.02617
VIT_00s0547g00010	S-locus lectin protein kinase	156.467	146.5	-1.06803
VIT_00s0551g00010	3-isopropylmalate dehydratase, small subunit	22500	19050	-1.1811
VIT_00s0551g00020	Ribosomal protein L15e	18833.3	10280	-1.83204
VIT_00s0551g00030	Protein transport protein Sec61 subunit alpha	9706.67	8550	-1.13528
VIT_00s0551g00040	DNA-directed RNA polymerase III subunit C34	340.667	415	1.2182
VIT_00s0551g00050	MSH4 (MUTS-like protein 4)	84.4	114	1.35071
VIT_00s0555g00010	CYP706A12	64.37	78.315	1.21664
VIT_00s0555g00020	flavonoid 3-monooxygenase	1856.67	2800	1.50808
VIT_00s0555g00050	CHCH domain containing protein	226.333	224.5	-1.00817
VIT_00s0556g00010	Pollen Ole e 1 allergen and extensin	23.2567	25.795	1.10914
VIT_00s0556g00020	Glucan 1,3-beta-glucosidase	211	98.65	-2.13887
VIT_00s0557g00010	Integral membrane family protein	50.6333	84.85	1.67577
VIT_00s0557g00020	No hit	28.83	10.305	-2.79767
VIT_00s0558g00010	Branched-chain-amino-acid aminotransferase 3, chloroplastic	641	521	-1.23033
VIT_00s0558g00020	LINC4 (little nuclei4)	2786.67	2280	-1.22222
[truncated: 32,372 more rows]

## Sheet: foglio 2
ID_code	DESCRIPTION	Functional category	FUNCTIONAL CATEGORY	FC
VIT_16s0050g01660	UDP-glucoronosyl/UDP-glucosyl transferase UGT88A1	Carbohydrate Metabolic Process	Carbohydrate Metabolic Process	3.61082
VIT_00s1251g00010	UDP-glucosyl transferase 85A2	Carbohydrate Metabolic Process	Carbohydrate Metabolic Process	3.3308
VIT_18s0001g06360	Alcohol dehydrogenase	Carbohydrate Metabolic Process	Carbohydrate Metabolic Process	3.30882
VIT_14s0030g00280	Sugar transporter ERD6	Carbohydrate Metabolic Process	Carbohydrate Metabolic Process	3.16939
VIT_00s0324g00080	UDP-glucoronosyl and UDP-glucosyl transferase	Cellular Process	Carbohydrate Metabolic Process	3.10976
VIT_07s0005g01300	Auxin-induced beta-glucosidase	Carbohydrate Metabolic Process	Carbohydrate Metabolic Process	3.07829
VIT_02s0025g00560	Glycoside hydrolase	#N/A	Carbohydrate Metabolic Process	2.57006
VIT_16s0050g00240	UDP-glycosyltransferase 88A4	#N/A	Carbohydrate Metabolic Process	2.54287
VIT_14s0066g01500	UDP-glucoronosyl and UDP-glucosyl transferase	Carbohydrate Metabolic Process	Carbohydrate Metabolic Process	2.48633
VIT_08s0007g07480	Aldose 1-epimerase	Carbohydrate Metabolic Process	Carbohydrate Metabolic Process	2.38378
VIT_16s0050g01610	UDP-glycosyltransferase 88A4	#N/A	Carbohydrate Metabolic Process	2.37999
VIT_00s0304g00080	Trehalose-6-phosphate phosphatase	Carbohydrate Metabolic Process	Carbohydrate Metabolic Process	2.30926
VIT_01s0127g00470	Galactinol synthase	Carbohydrate Metabolic Process	Carbohydrate Metabolic Process	2.19412
VIT_11s0052g01280	Xyloglucan endotransglucosylase/hydrolase 23	Cell Wall Metabolism	Cell Wall Metabolism	5.79268
VIT_11s0052g01190	Xyloglucan endotransglucosylase-hydrolase XTH3	Cell Wall Metabolism	Cell Wall Metabolism	3.78924
VIT_05s0062g00480	Xyloglucan endo-transglycosylase	Cell Wall Metabolism	Cell Wall Metabolism	3.26714
VIT_16s0022g00860	Invertase/pectin methylesterase inhibitor	Cell Wall Metabolism	Cell Wall Metabolism	2.73206
VIT_18s0122g00250	Diphenol oxidase		Cellular Amino Acids and Derivative Metabolic Process	25.6508
VIT_17s0000g05060	Phytochelatin synthetase	Cellular Amino Acids and Derivative Metabolic Process	Cellular Amino Acids and Derivative Metabolic Process	3.32242
VIT_18s0001g09910	L-asparaginase	Cellular Amino Acids and Derivative Metabolic Process	Cellular Amino Acids and Derivative Metabolic Process	2.87346
VIT_18s0001g02290	Diphenol oxidase	Cellular Amino Acids and Derivative Metabolic Process	Cellular Amino Acids and Derivative Metabolic Process	2.76791
VIT_09s0002g03460	Taurine dioxygenase	Cellular Amino Acids and Derivative Metabolic Process	Cellular Amino Acids and Derivative Metabolic Process	2.62208
VIT_11s0037g00590	Anthranilate N-hydroxycinnamoyl/benzoyltransferase	Cellular Amino Acids and Derivative Metabolic Process	Cellular Amino Acids and Derivative Metabolic Process	2.1454
VIT_10s0071g00770	Aspartic Protease (VvAP29)	Cellular Homeostasis	Cellular Homeostasis	3.11117
VIT_09s0002g08660	F-box protein (FBL14)	#N/A	Cellular Homeostasis	2.59119
VIT_00s1206g00010	Aspartic proteinase nepenthesin-1 precursor	Cellular Homeostasis	Cellular Homeostasis	2.29803
VIT_13s0101g00270	Notchless-like protein	#N/A	Cellular process	7.46824
VIT_17s0000g00830	Nodulin MtN3	Cellular Process	Cellular Process	4.19496
VIT_09s0002g01390	Autophagy 12a (APG12a)	Cellular Process	Cellular Process	3.65823
VIT_05s0029g01430	Ankyrin repeat	Cellular Process	Cellular Process	3.57472
VIT_14s0006g02530	Non-specific lipid-transfer protein 2 (LTP2)	Cellular Process	Cellular Process	3.52623
VIT_07s0005g05720	Tetratricopeptide repeat domain male sterility MS5	#N/A	Cellular Process	3.29937
VIT_01s0010g02480	Ankyrin repeat	Cellular Process	Cellular Process	3.27016
VIT_07s0005g05770	Tetratricopeptide repeat domain male sterility MS5	Cellular Process	Cellular Process	3.15024
VIT_07s0005g05680	Tetratricopeptide repeat domain male sterility MS5	Pentatricopeptide (PPR) repeat-containing protein	Cellular Process	3.13612
VIT_14s0081g00400	Ankyrin repeat	Cellular Process	Cellular Process	3.10567
VIT_14s0081g00420	Ankyrin repeat	Cellular Process	Cellular Process	2.83533
VIT_02s0025g02020	Abl interactor 3 (ABIL3)	Cellular Process	Cellular Process	2.80564
VIT_15s0107g00550	Tetratricopeptide repeat domain male sterility MS5	Cellular Process	Cellular Process	2.68014
VIT_16s0039g02060	Ankyrin repeat	Cellular Process	Cellular Process	2.65096
VIT_11s0016g03770	Dynein light chain LC6, flagellar outer arm	Cellular Process	Cellular Process	2.63839
VIT_05s0124g00720	Ankyrin repeat	Cellular Process	Cellular Process	2.62056
VIT_11s0016g04440	Protease inhibitor/seed storage/lipid transfer protein (LTP)	#N/A	Cellular Process	2.58208
VIT_09s0002g04280	Dynein light chain LC6, flagellar outer arm	Cellular Process	Cellular Process	2.46954
VIT_16s0013g01780	Derlin-1	Cellular Process	Cellular Process	2.35811
VIT_01s0026g00970	Cupin family protein	#N/A	Cellular process	2.34722
VIT_05s0077g00230	Tubulin alpha 4	Cellular Process	Cellular Process	2.22121
VIT_16s0013g01760	Derlin-1	Transport	Cellular Process	2.11067
VIT_00s0415g00050	Bromodomain protein	Cellular Process	Cellular Process	2.0591
VIT_00s0476g00020	Gag-pol polyprotein	#N/A	Cellular process	2.03771
VIT_02s0012g00280	Senescence-associated protein	#N/A	Developmental Process	3.55842
VIT_11s0016g00690	Senescence-associated protein	#N/A	Developmental Process	3.34172
VIT_03s0063g01330	Nodulin 1A, senescence-associated	Developmental Process	Developmental Process	3.12892
VIT_03s0063g01150	Nodulin 1A, Senescence-associated	Developmental Process	Developmental Process	3.10087
VIT_03s0063g01210	Nodulin 1A, senescence-associated	#N/A	Developmental Process	2.52681
VIT_00s0357g00010	Senescence-associated protein	Developmental Process	Developmental Process	2.31199
VIT_11s0065g00370	Senescence-associated protein	Developmental Process	Developmental Process	2.19894
VIT_13s0019g00760	Histone H4	DNA/RNA Metabolic Process	DNA/RNA Metabolic Process	2.66551
VIT_03s0091g00070	ACT domain-containing protein (ACR6)	DNA/RNA Metabolic Process	DNA/RNA Metabolic Process	2.24272
VIT_05s0020g04800	Histone H1	DNA/RNA Metabolic Process	DNA/RNA Metabolic Process	2.17273
VIT_16s0098g01810	Histone H2B	DNA/RNA Metabolic Process	DNA/RNA Metabolic Process	2.14402
VIT_06s0004g03890	Histone H4	DNA/RNA Metabolic Process	DNA/RNA Metabolic Process	2.09871
VIT_12s0059g00760	Adenosine 5' phosphosulfate reductase	Generation of Energy	Generation of Energy	3.01155
VIT_10s0003g05420	S-2-hydroxy-acid oxidase	Generation of Energy	Generation of Energy	2.0961
VIT_03s0091g01290	Serine carboxypeptidase S10	#N/A	Lipid Metabolic Process	6.85527
VIT_03s0063g00800	Carboxyesterase 12 CXE12	Lipid Metabolic Process	Lipid Metabolic Process	2.83562
VIT_06s0080g00310	Esterase/lipase/thioesterase family protein	Lipid Metabolic Process	Lipid Metabolic Process	2.60586
VIT_06s0004g01510	Lipoxygenase (VvLOXA)	Lipid Metabolic Process	Lipid Metabolic Process	2.59781
VIT_16s0022g02430	Carboxyesterase 20 CXE20	Lipid Metabolic Process	Lipid Metabolic Process	2.53964
VIT_06s0004g01460	Lipoxygenase (LOX2)	Lipid Metabolic Process	Lipid Metabolic Process	2.34047
VIT_15s0048g02720	Fatty acid elongase	Lipid Metabolic Process	Lipid Metabolic Process	2.32459
VIT_18s0001g10900	Patatin	Cellular Process	Lipid Metabolic Process	2.23602
VIT_16s0022g02440	Carboxyesterase 20 CXE20	Lipid Metabolic Process	Lipid Metabolic Process	2.23349
VIT_18s0001g10910	Patatin	#N/A	Lipid Metabolic Process	2.1751
VIT_16s0100g00010	Carboxyesterase 20 CXE20	Lipid Metabolic Process	Lipid Metabolic Process	2.08676
VIT_00s0525g00030	Pentatricopeptide (PPR) repeat	Pentatricopeptide (PPR) repeat-containing protein	Pentatricopeptide (PPR) repeat-containing protein	4.06935
VIT_00s0391g00010	Pentatricopeptide (PPR) repeat	Pentatricopeptide (PPR) repeat-containing protein	Pentatricopeptide (PPR) repeat-containing protein	2.96924
VIT_01s0127g00390	Pentatricopeptide (PPR) repeat	Pentatricopeptide (PPR) repeat-containing protein	Pentatricopeptide (PPR) repeat-containing protein	2.46735
VIT_00s0270g00090	Pentatricopeptide (PPR) repeat	Pentatricopeptide (PPR) repeat-containing protein	Pentatricopeptide (PPR) repeat-containing protein	2.00203
VIT_18s0001g01390	GA 20-oxidase	Response to Hormone Stimulus	Response to Hormone Stimulus	5.14286
VIT_04s0008g06000	VvERF045	Response to Hormone Stimulus	Response to Hormone Stimulus	4.2432
VIT_03s0063g01290	Gibberellin 20 oxidase 2	Response to Hormone Stimulus	Response to Hormone Stimulus	3.71345
VIT_03s0063g01180	Gibberellin 20 oxidase 2	Response to Hormone Stimulus	Response to Hormone Stimulus	3.51367
297740166	Putative phosphatase 2C 60 [Vitis vinifera]	#N/A	Response to Hormone Stimulus	3.06164
VIT_17s0000g02230	VvJAZ11	Response to Hormone Stimulus	Response to Hormone Stimulus	2.97357
VIT_04s0008g01880	Cytokinin dehydrogenase 7	Response to Hormone Stimulus	Response to Hormone Stimulus	2.75042
VIT_04s0008g00220	IAA6	Response to Hormone Stimulus	Response to Hormone Stimulus	2.59577
VIT_09s0002g06520	Beta-expansin EXPR3	Response to Hormone Stimulus	Response to Hormone Stimulus	2.53726
VIT_04s0043g00510	Ethylene-responsive transcription factor ERF003	Response to Hormone Stimulus	Response to Hormone Stimulus	2.41685
VIT_15s0048g02860	Auxin-responsive SAUR29	Response to Hormone Stimulus	Response to Hormone Stimulus	2.06667
VIT_09s0018g01520	Disease resistance protein	#N/A	Response to Stress	16.5777
VIT_03s0038g01550	Disease resistance protein PRF	Response to Stress	Response to Stress	10.3399
VIT_00s0131g00200	Hcr2-0B	Response to Stress	Response to Stress	4.83668
VIT_04s0008g04140	RD22 [Vitis vinifera]	#N/A	Response to Stress	3.2108
XLOC_009927	Tir-nbs-lrr resistance protein	#N/A	Response to Stress	3.00781
VIT_12s0028g01390	Small heat shock protein ACD31	#N/A	Response to Stress	2.78871
VIT_09s0002g06210	RPS5 (resistant to p. syringae 5)	Response to Stress	Response to Stress	2.78003
VIT_00s0207g00160	Pathogenesis-related protein 1 precursor (PRP1)	Response to Stress	Response to Stress	2.68062
VIT_00s0207g00170	Allergen V5/Tpx-1	Response to Stress	Response to Stress	2.5964
VIT_14s0030g01170	CC-NBS-LRR class	Response to Stress	Response to Stress	2.51477
VIT_12s0034g02480	NBS-LRR resistance-like protein B8	Response to Stress	Response to Stress	2.4956
VIT_14s0030g00870	CC-NBS-LRR class	Response to Stress	Response to Stress	2.48876
VIT_04s0008g04150	RD22	#N/A	Response to Stress	2.22879
VIT_00s0207g00130	Pathogenesis-related protein 1 precursor (PRP 1)	Response to Stress	Response to Stress	2.19217
VIT_09s0002g06260	Resistant to p. syringae 5 (RPS5)	Response to Stress	Response to Stress	2.09823
VIT_11s0052g00790	Serine carboxypeptidase SCPL9	#N/A	Secondary Metabolic Process	18.9335
VIT_15s0046g00170	VvMYBPA1	Transcription Factor Activity	Secondary Metabolic Process	6.63569
VIT_13s0106g00550	Flavonol 3-sulfotransferase	Secondary Metabolic Process	Secondary Metabolic Process	5.7602
VIT_03s0091g00040	Limonoid UDP-glucosyltransferase (VvGT1)	Secondary Metabolic Process	Secondary Metabolic Process	5.15152
VIT_19s0014g01970	Flavonol 3-O-glucosyltransferase	Secondary Metabolic Process	Secondary Metabolic Process	4.58243
VIT_14s0068g00930	Chalcone synthase 1 (CHS1)	Secondary Metabolic Process	Secondary Metabolic Process	4.47463
VIT_06s0009g02920	Flavonoid 3',5'-hydroxylase (F3'5'H)	Secondary Metabolic Process	Secondary Metabolic Process	4.43251
VIT_16s0050g01680	UDP-glucose: anthocyanidin 5,3-O-glucosyltransferase	Secondary Metabolic Process	Secondary Metabolic Process	3.7134
VIT_18s0001g11430	Flavonoid 3'-monooxygenase	Secondary Metabolic Process	Secondary Metabolic Process	3.56315
VIT_18s0072g00920	Caffeate 3-O-methyltransferase 1 (COMT2)	Secondary Metabolic Process	Secondary Metabolic Process	3.23507
VIT_02s0087g00490	10-deacetylbaccatin III 10-O-acetyltransferase	Secondary Metabolic Process	Secondary Metabolic Process	3.03617
VIT_00s0361g00020	Anthocyanidin reductase	Secondary Metabolic Process	Secondary Metabolic Process	2.9488
VIT_16s0050g01590	UDP-glucose: anthocyanidin 5,3-O-glucosyltransferase	Secondary Metabolic Process	Secondary Metabolic Process	2.87059
VIT_16s0050g01580	UDP-glucose: anthocyanidin 5,3-O-glucosyltransferase	Secondary Metabolic Process	Secondary Metabolic Process	2.7486
VIT_06s0004g02620	Phenylalanine ammonia-lyase	Generation of Energy	Secondary Metabolic Process	2.66721
VIT_18s0001g14310	Flavanone-3-hydroxylase 2 (F3H2) [Vitis vinifera]	Secondary Metabolic Process	Secondary Metabolic Process	2.60383
VIT_10s0003g03750	9-cis-epoxycarotenoid dioxygenase 2 (VvNCED2)	Secondary Metabolic Process	Secondary Metabolic Process	2.47872
VIT_08s0007g05360	Strictosidine synthase	Secondary Metabolic Process	Secondary Metabolic Process	2.21812
VIT_13s0064g00390	Polyamine oxidase	Secondary Metabolic Process	Secondary Metabolic Process	2.21472
VIT_01s0011g02960	Leucoanthocyanidin reductase 1 (VvLAR1)	Secondary Metabolic Process	Secondary Metabolic Process	2.13446
VIT_09s0054g00100	Leucine-rich repeat transmembrane protein kinase	Signal Transduction	Signal Transduction	4.57192
VIT_09s0002g01840	Tassel serine threonine kinase 1	Signal Transduction	Signal Transduction	4.12767
VIT_15s0048g00680	NSP- interacting kinase 3 (NIK3)	Signal Transduction	Signal Transduction	3.63038
VIT_16s0050g02680	Protein phosphatase 2C	Signal Transduction	Signal Transduction	2.84091
VIT_18s0001g09840	S-receptor kinase	#N/A	Signal Transduction	2.837
VIT_00s0347g00050	Ser/Thr receptor-like kinase 1	Signal Transduction	Signal Transduction	2.80983
VIT_07s0130g00300	MAPKKK21	#N/A	Signal Transduction	2.63633
VIT_18s0001g09740	S-locus receptor protein kinase	#N/A	Signal Transduction	2.56699
VIT_19s0014g04600	S-locus protein kinase	Signal Transduction	Signal Transduction	2.37971
VIT_11s0016g00200	CBL-interacting protein kinase 6 (CIPK6)		Signal Transduction	2.2009
VIT_12s0134g00280	S-locus lectin protein kinase	#N/A	Signal Transduction	2.10208
VIT_18s0001g02580	LRR receptor-like kinase 2	#N/A	Signal Transduction	2.06443
VIT_00s0658g00010	Receptor kinase TRKa	Signal Transduction	Signal Transduction	2.06121
VIT_03s0110g00010	Protein phosphatase 2C	Signal Transduction	Signal Transduction	2.00064
XLOC_011044	cyclic amp-dependent transcription factor atf-5	#N/A	Transcription Factor Activity	5.15243
VIT_00s0783g00010	Nucleotide binding	#N/A	Transcription Factor Activity	4.48184
VIT_14s0128g00110	Basic helix-loop-helix (bHLH) family	Transcription Factor Activity	Transcription Factor Activity	3.64723
VIT_09s0002g01400	Myb domain protein 7	Transcription Factor Activity	Transcription Factor Activity	3.01829
VIT_06s0004g07700	Basic helix-loop-helix (bHLH) family	Transcription Factor Activity	Transcription Factor Activity	2.47959
VIT_04s0008g01840	Transparent testa 2 (TT2)	Transcription Factor Activity	Transcription Factor Activity	2.44017
VIT_07s0031g02250	Zinc finger (C3HC4-type ring finger)	Transcription Factor Activity	Transcription Factor Activity	2.39099
VIT_17s0000g06930	Unfertilized embryo sac 10 UNE10	Transcription Factor Activity	Transcription Factor Activity	2.3609
VIT_16s0022g02380	Putative VvSOC1b	Transcription Factor Activity	Transcription Factor Activity	2.34146
VIT_17s0000g02650	MYB domain protein 7 (VvMYBC2-L4)	Transcription Factor Activity	Transcription Factor Activity	2.1791
VIT_00s2484g00010	Vascular related NAC-domain protein 4	Transcription Factor Activity	Transcription Factor Activity	2.14924
VIT_00s0203g00170	Myb domain protein 92	Transcription Factor Activity	Transcription Factor Activity	2.12432
VIT_17s0000g03580	BR ENHANCED EXPRESSION 3 (BEE3)	Transcription Factor Activity	Transcription Factor Activity	2.10543
VIT_02s0025g00700	Aluminum-activated malate transporter 9	Transport	Transport	7.48692
VIT_05s0020g03970	Sulfate transporter (AST12)	Transport	Transport	6.09076
VIT_07s0031g02990	Ammonium transporter 2	Transport	Transport	3.07842
VIT_14s0006g02550	Non-specific lipid-transfer protein 2 (LTP2)	Transport	Transport	3.02138
VIT_19s0027g01880	Amino acid transport protein	Transport	Transport	3.00547
VIT_07s0031g02950	Ammonium transporter 2	Transport	Transport	2.82455
VIT_18s0001g11470	CYP82A3	#N/A	Transport	2.81556
VIT_18s0001g11490	CYP82C1p	#N/A	Transport	2.81546
VIT_08s0007g08200	MATE efflux family protein	Transport	Transport	2.81319
VIT_04s0044g00380	Nodulin MtN21	Transport	Transport	2.77421
VIT_19s0027g01870	Amino acid permease	Transport	Transport	2.45294
VIT_03s0038g02930	Tetracycline transporter protein	Transport	Transport	2.32289
VIT_19s0177g00280	DNAJ heat shock N-terminal domain-containing	Transport	Transport	2.31794
VIT_15s0048g01210	Subtilisin serine endopeptidase (XSP1)	Transport	Transport	2.27655
VIT_01s0011g04670	ABC Transporter (VvWBC7 - VvABCG7)	Transport	Transport	2.20507
VIT_00s0827g00020	Dicarboxylate/tricarboxylate carrier (DTC)	Transport	Transport	2.19391
VIT_17s0000g08530	Boron transporter-like protein 1	Transport	Transport	2.10654
